# Supplementary material for: Decidualized endometrial stromal cells present with altered androgen response in PCOS
Source: Sci Rep. 2021 Aug 11;11:16287. doi: 10.1038/s41598-021-95705-0 (PMC8357821; doi:10.1038/s41598-021-95705-0)
Supplement: Supplementary file 4 — Supplementary Table S3. [file 41598_2021_95705_MOESM4_ESM.xlsx]

## Sheet: 140DEGs_EPvsE2_Ctrl
Suppl Table 3 A: List of 140 DEGs (false discovery rate, FDR <0.05) uniquely expressed in E2P4 vs. E2 post-treated in eSC Ctrl
GeneID	Gene name	Description	log mean	LogFC	FDR
ENSG00000180596	HIST1H2BC	histone cluster 1 H2B family member c [Source:HGNC Symbol;Acc:HGNC:4757]	3.459	7.347	0.0152
ENSG00000229202	PRR3	proline rich 3 [Source:HGNC Symbol;Acc:HGNC:21149]	2.577	5.819	0.0005297
ENSG00000227879	PSPC1P1	paraspeckle component 1 pseudogene 1 [Source:HGNC Symbol;Acc:HGNC:42033]	1.718	5.707	0.03373
ENSG00000175449	RFESD	Rieske Fe-S domain containing [Source:HGNC Symbol;Acc:HGNC:29587]	4.58	5.706	3.012e-05
ENSG00000257594	GALNT4	polypeptide N-acetylgalactosaminyltransferase 4 [Source:HGNC Symbol;Acc:HGNC:4126]	3.095	5.649	0.004813
ENSG00000237834	MOG	myelin oligodendrocyte glycoprotein [Source:HGNC Symbol;Acc:HGNC:7197]	1.51	5.456	0.03773
ENSG00000188659	SAXO2	stabilizer of axonemal microtubules 2 [Source:HGNC Symbol;Acc:HGNC:33727]	4.725	5.325	3.613e-06
ENSG00000229447	AC114495.2	general transcription factor IIA, 2, 12kDa (GTF2A2) pseudogene	2.573	5.252	0.01219
ENSG00000205704	LINC00634	long intergenic non-protein coding RNA 634 [Source:HGNC Symbol;Acc:HGNC:27930]	2.869	5.164	0.001097
ENSG00000135604	STX11	syntaxin 11 [Source:HGNC Symbol;Acc:HGNC:11429]	1.533	4.884	0.01954
ENSG00000176302	FOXR1	forkhead box R1 [Source:HGNC Symbol;Acc:HGNC:29980]	1.384	4.714	0.03465
ENSG00000146678	IGFBP1	insulin like growth factor binding protein 1 [Source:HGNC Symbol;Acc:HGNC:5469]	1.4	4.654	0.03571
ENSG00000276539	PLPPR1	phospholipid phosphatase related 1 [Source:HGNC Symbol;Acc:HGNC:25993]	2.867	4.613	0.0456
ENSG00000007908	SELE	selectin E [Source:HGNC Symbol;Acc:HGNC:10718]	1.567	4.469	0.03026
ENSG00000143614	GATAD2B	GATA zinc finger domain containing 2B [Source:HGNC Symbol;Acc:HGNC:30778]	3.665	4.234	0.0003481
ENSG00000185774	KCNIP4	potassium voltage-gated channel interacting protein 4 [Source:HGNC Symbol;Acc:HGNC:30083]	2.306	4.178	0.001019
ENSG00000165929	TC2N	tandem C2 domains, nuclear [Source:HGNC Symbol;Acc:HGNC:19859]	1.587	4.154	0.04899
ENSG00000205927	OLIG2	oligodendrocyte transcription factor 2 [Source:HGNC Symbol;Acc:HGNC:9398]	2.037	4.054	0.01589
ENSG00000090534	THPO	thrombopoietin [Source:HGNC Symbol;Acc:HGNC:11795]	2.463	4.006	0.04047
ENSG00000165695	AK8	adenylate kinase 8 [Source:HGNC Symbol;Acc:HGNC:26526]	2.886	3.91	0.045
ENSG00000137561	TTPA	alpha tocopherol transfer protein [Source:HGNC Symbol;Acc:HGNC:12404]	3.596	3.857	0.02371
ENSG00000276061	NDUFA3	NADH:ubiquinone oxidoreductase subunit A3 [Source:HGNC Symbol;Acc:HGNC:7686]	2.701	3.818	0.02005
ENSG00000260097	SPDYE6	speedy/RINGO cell cycle regulator family member E6 [Source:HGNC Symbol;Acc:HGNC:35465]	2.991	3.803	0.03775
ENSG00000262406	MMP12	matrix metallopeptidase 12 [Source:HGNC Symbol;Acc:HGNC:7158]	4.14	3.785	0.01079
ENSG00000243775	OSTCP1	oligosaccharyltransferase complex subunit pseudogene 1 [Source:HGNC Symbol;Acc:HGNC:30530]	2.057	3.777	0.0456
ENSG00000235487	PSORS1C1	psoriasis susceptibility 1 candidate 1 [Source:HGNC Symbol;Acc:HGNC:17202]	3.425	3.752	0.02371
ENSG00000162643	WDR63	WD repeat domain 63 [Source:HGNC Symbol;Acc:HGNC:30711]	3.033	3.656	0.00105
ENSG00000138778	CENPE	centromere protein E [Source:HGNC Symbol;Acc:HGNC:1856]	4.132	3.506	0.01159
ENSG00000100884	CPNE6	copine 6 [Source:HGNC Symbol;Acc:HGNC:2319]	1.904	3.468	0.01381
ENSG00000256683	ZNF350	zinc finger protein 350 [Source:HGNC Symbol;Acc:HGNC:16656]	4.77	3.364	0.02003
ENSG00000206077	ZDHHC11B	zinc finger DHHC-type containing 11B [Source:HGNC Symbol;Acc:HGNC:32962]	2.058	3.32	0.0134
ENSG00000158445	KCNB1	potassium voltage-gated channel subfamily B member 1 [Source:HGNC Symbol;Acc:HGNC:6231]	6.054	3.263	0.0003056
ENSG00000232653	GOLGA8N	golgin A8 family member N [Source:HGNC Symbol;Acc:HGNC:44405]	3.856	3.261	0.02371
ENSG00000256771	ZNF253	zinc finger protein 253 [Source:HGNC Symbol;Acc:HGNC:13497]	4.759	3.078	0.004176
ENSG00000179314	WSCD1	WSC domain containing 1 [Source:HGNC Symbol;Acc:HGNC:29060]	2.12	3.05	0.0436
ENSG00000083307	GRHL2	grainyhead like transcription factor 2 [Source:HGNC Symbol;Acc:HGNC:2799]	3.025	2.896	0.006279
ENSG00000171960	PPIH	peptidylprolyl isomerase H [Source:HGNC Symbol;Acc:HGNC:14651]	3.305	2.831	0.04464
ENSG00000136928	GABBR2	gamma-aminobutyric acid type B receptor subunit 2 [Source:HGNC Symbol;Acc:HGNC:4507]	4.08	2.824	0.01832
ENSG00000151364	KCTD14	potassium channel tetramerization domain containing 14 [Source:HGNC Symbol;Acc:HGNC:23295]	2.485	2.811	0.03339
ENSG00000198464	ZNF480	zinc finger protein 480 [Source:HGNC Symbol;Acc:HGNC:23305]	5.308	2.762	0.001744
ENSG00000115966	ATF2	activating transcription factor 2 [Source:HGNC Symbol;Acc:HGNC:784]	5.891	2.733	0.02887
ENSG00000129675	ARHGEF6	Rac/Cdc42 guanine nucleotide exchange factor 6 [Source:HGNC Symbol;Acc:HGNC:685]	4.022	2.71	0.01425
ENSG00000178105	DDX10	DEAD-box helicase 10 [Source:HGNC Symbol;Acc:HGNC:2735]	4.975	2.677	0.02082
ENSG00000173535	TNFRSF10C	TNF receptor superfamily member 10c [Source:HGNC Symbol;Acc:HGNC:11906]	2.938	2.65	0.045
ENSG00000116990	MYCL	MYCL proto-oncogene, bHLH transcription factor [Source:HGNC Symbol;Acc:HGNC:7555]	2.537	2.615	0.01843
ENSG00000147509	RGS20	regulator of G protein signaling 20 [Source:HGNC Symbol;Acc:HGNC:14600]	3.914	2.571	0.02217
ENSG00000026652	AGPAT4	1-acylglycerol-3-phosphate O-acyltransferase 4 [Source:HGNC Symbol;Acc:HGNC:20885]	4.321	2.552	0.01079
ENSG00000196091	MYBPC1	myosin binding protein C, slow type [Source:HGNC Symbol;Acc:HGNC:7549]	2.306	2.537	0.0456
ENSG00000088836	SLC4A11	solute carrier family 4 member 11 [Source:HGNC Symbol;Acc:HGNC:16438]	3.524	2.525	0.01319
ENSG00000173442	EHBP1L1	EH domain binding protein 1 like 1 [Source:HGNC Symbol;Acc:HGNC:30682]	4.083	2.51	0.04046
ENSG00000215218	UBE2QL1	ubiquitin conjugating enzyme E2 Q family like 1 [Source:HGNC Symbol;Acc:HGNC:37269]	2.233	2.503	0.04719
ENSG00000197808	ZNF461	zinc finger protein 461 [Source:HGNC Symbol;Acc:HGNC:21629]	4.191	2.419	0.02731
ENSG00000183092	BEGAIN	brain enriched guanylate kinase associated [Source:HGNC Symbol;Acc:HGNC:24163]	3.078	2.407	0.04195
ENSG00000152578	GRIA4	glutamate ionotropic receptor AMPA type subunit 4 [Source:HGNC Symbol;Acc:HGNC:4574]	5.369	2.388	0.04384
ENSG00000187837	HIST1H1C	histone cluster 1 H1 family member c [Source:HGNC Symbol;Acc:HGNC:4716]	4.117	2.382	0.0196
ENSG00000206562	METTL6	methyltransferase like 6 [Source:HGNC Symbol;Acc:HGNC:28343]	5.202	2.296	0.001764
ENSG00000230219	FAM92A1P2	family with sequence similarity 92 member A1 pseudogene 2 [Source:HGNC Symbol;Acc:HGNC:32287]	3.012	2.174	0.03187
ENSG00000163694	RBM47	RNA binding motif protein 47 [Source:HGNC Symbol;Acc:HGNC:30358]	4.191	2.171	0.03154
ENSG00000123505	AMD1	adenosylmethionine decarboxylase 1 [Source:HGNC Symbol;Acc:HGNC:457]	5.359	2.114	0.02005
ENSG00000147724	FAM135B	family with sequence similarity 135 member B [Source:HGNC Symbol;Acc:HGNC:28029]	2.908	2.113	0.01642
ENSG00000198182	ZNF607	zinc finger protein 607 [Source:HGNC Symbol;Acc:HGNC:28192]	3.446	2.022	0.02779
ENSG00000125482	TTF1	transcription termination factor 1 [Source:HGNC Symbol;Acc:HGNC:12397]	4.464	1.967	0.04776
ENSG00000126001	CEP250	centrosomal protein 250 [Source:HGNC Symbol;Acc:HGNC:1859]	5.114	1.963	0.00773
ENSG00000179387	ELMOD2	ELMO domain containing 2 [Source:HGNC Symbol;Acc:HGNC:28111]	4.878	1.905	0.03773
ENSG00000197386	HTT	huntingtin [Source:HGNC Symbol;Acc:HGNC:4851]	5.549	1.868	0.01818
ENSG00000128683	GAD1	glutamate decarboxylase 1 [Source:HGNC Symbol;Acc:HGNC:4092]	2.936	1.859	0.03026
ENSG00000158467	AHCYL2	adenosylhomocysteinase like 2 [Source:HGNC Symbol;Acc:HGNC:22204]	3.905	1.806	0.02057
ENSG00000125827	TMX4	thioredoxin related transmembrane protein 4 [Source:HGNC Symbol;Acc:HGNC:25237]	5.75	1.77	0.008428
ENSG00000144426	NBEAL1	neurobeachin like 1 [Source:HGNC Symbol;Acc:HGNC:20681]	4.645	1.759	0.03445
ENSG00000107937	GTPBP4	GTP binding protein 4 [Source:HGNC Symbol;Acc:HGNC:21535]	5.334	1.649	0.03394
ENSG00000153827	TRIP12	thyroid hormone receptor interactor 12 [Source:HGNC Symbol;Acc:HGNC:12306]	6.291	1.597	0.0491
ENSG00000150551	LYPD1	LY6/PLAUR domain containing 1 [Source:HGNC Symbol;Acc:HGNC:28431]	4.56	1.56	0.02031
ENSG00000169499	PLEKHA2	pleckstrin homology domain containing A2 [Source:HGNC Symbol;Acc:HGNC:14336]	5.888	1.246	0.006279
ENSG00000196923	PDLIM7	PDZ and LIM domain 7 [Source:HGNC Symbol;Acc:HGNC:22958]	6.105	-1.202	0.04019
ENSG00000111877	MCM9	minichromosome maintenance 9 homologous recombination repair factor [Source:HGNC Symbol;Acc:HGNC:21484]	5.638	-1.438	0.001566
ENSG00000002586	CD99	CD99 molecule (Xg blood group) [Source:HGNC Symbol;Acc:HGNC:7082]	7.554	-1.456	0.001577
ENSG00000197747	S100A10	S100 calcium binding protein A10 [Source:HGNC Symbol;Acc:HGNC:10487]	6.292	-1.493	0.02294
ENSG00000163359	COL6A3	collagen type VI alpha 3 chain [Source:HGNC Symbol;Acc:HGNC:2213]	8.321	-1.553	0.004176
ENSG00000104472	CHRAC1	chromatin accessibility complex subunit 1 [Source:HGNC Symbol;Acc:HGNC:13544]	5.489	-1.567	0.04047
ENSG00000072163	LIMS2	LIM zinc finger domain containing 2 [Source:HGNC Symbol;Acc:HGNC:16084]	4.577	-1.579	0.005653
ENSG00000081320	STK17B	serine/threonine kinase 17b [Source:HGNC Symbol;Acc:HGNC:11396]	7.792	-1.581	4.669e-05
ENSG00000159658	EFCAB14	EF-hand calcium binding domain 14 [Source:HGNC Symbol;Acc:HGNC:29051]	5.474	-1.584	0.02085
ENSG00000143434	SEMA6C	semaphorin 6C [Source:HGNC Symbol;Acc:HGNC:10740]	4.649	-1.59	0.02005
ENSG00000064703	DDX20	DEAD-box helicase 20 [Source:HGNC Symbol;Acc:HGNC:2743]	4.344	-1.604	0.03775
ENSG00000135272	MDFIC	MyoD family inhibitor domain containing [Source:HGNC Symbol;Acc:HGNC:28870]	4.961	-1.606	0.01854
ENSG00000109099	PMP22	peripheral myelin protein 22 [Source:HGNC Symbol;Acc:HGNC:9118]	5.33	-1.667	0.002271
ENSG00000135074	ADAM19	ADAM metallopeptidase domain 19 [Source:HGNC Symbol;Acc:HGNC:197]	9.026	-1.702	0.01643
ENSG00000145335	SNCA	synuclein alpha [Source:HGNC Symbol;Acc:HGNC:11138]	6.985	-1.705	0.002574
ENSG00000163430	FSTL1	follistatin like 1 [Source:HGNC Symbol;Acc:HGNC:3972]	7.866	-1.724	0.04847
ENSG00000134247	PTGFRN	prostaglandin F2 receptor inhibitor [Source:HGNC Symbol;Acc:HGNC:9601]	7.33	-1.753	0.0445
ENSG00000269190	FBXO17	F-box protein 17 [Source:HGNC Symbol;Acc:HGNC:18754]	5.631	-1.759	0.02218
ENSG00000182199	SHMT2	serine hydroxymethyltransferase 2 [Source:HGNC Symbol;Acc:HGNC:10852]	5.518	-1.783	0.00262
ENSG00000121297	TSHZ3	teashirt zinc finger homeobox 3 [Source:HGNC Symbol;Acc:HGNC:30700]	4.408	-1.829	0.003406
ENSG00000179981	TSHZ1	teashirt zinc finger homeobox 1 [Source:HGNC Symbol;Acc:HGNC:10669]	5.148	-1.846	0.025
ENSG00000109846	CRYAB	crystallin alpha B [Source:HGNC Symbol;Acc:HGNC:2389]	6.29	-1.889	0.04794
ENSG00000105825	TFPI2	tissue factor pathway inhibitor 2 [Source:HGNC Symbol;Acc:HGNC:11761]	6.71	-2.003	0.02582
ENSG00000117143	UAP1	UDP-N-acetylglucosamine pyrophosphorylase 1 [Source:HGNC Symbol;Acc:HGNC:12457]	5.495	-2.058	0.02035
ENSG00000101265	RASSF2	Ras association domain family member 2 [Source:HGNC Symbol;Acc:HGNC:9883]	4.54	-2.111	0.03651
ENSG00000116815	CD58	CD58 molecule [Source:HGNC Symbol;Acc:HGNC:1688]	4.658	-2.141	0.03004
ENSG00000134318	ROCK2	Rho associated coiled-coil containing protein kinase 2 [Source:HGNC Symbol;Acc:HGNC:10252]	5.148	-2.201	0.03824
ENSG00000116266	STXBP3	syntaxin binding protein 3 [Source:HGNC Symbol;Acc:HGNC:11446]	6.402	-2.268	0.03019
ENSG00000159147	DONSON	downstream neighbor of SON [Source:HGNC Symbol;Acc:HGNC:2993]	4.429	-2.273	0.0491
ENSG00000165028	NIPSNAP3B	nipsnap homolog 3B [Source:HGNC Symbol;Acc:HGNC:23641]	3.355	-2.274	0.03394
ENSG00000223804	AC244669.1	Poly [ADP-ribose] polymerase 8 (PARP8) pseudogene	4.937	-2.285	0.02003
ENSG00000134594	RAB33A	RAB33A, member RAS oncogene family [Source:HGNC Symbol;Acc:HGNC:9773]	3.339	-2.289	0.02371
ENSG00000166128	RAB8B	RAB8B, member RAS oncogene family [Source:HGNC Symbol;Acc:HGNC:30273]	6.343	-2.292	0.0018
ENSG00000139173	TMEM117	transmembrane protein 117 [Source:HGNC Symbol;Acc:HGNC:25308]	4.564	-2.295	0.03026
ENSG00000137285	TUBB2B	tubulin beta 2B class IIb [Source:HGNC Symbol;Acc:HGNC:30829]	3.176	-2.312	0.0466
ENSG00000136108	CKAP2	cytoskeleton associated protein 2 [Source:HGNC Symbol;Acc:HGNC:1990]	5.319	-2.375	0.002574
ENSG00000118292	C1orf54	chromosome 1 open reading frame 54 [Source:HGNC Symbol;Acc:HGNC:26258]	4.811	-2.463	0.04096
ENSG00000111554	MDM1	Mdm1 nuclear protein [Source:HGNC Symbol;Acc:HGNC:29917]	3.613	-2.513	0.04297
ENSG00000138496	PARP9	poly(ADP-ribose) polymerase family member 9 [Source:HGNC Symbol;Acc:HGNC:24118]	5.297	-2.569	0.008504
ENSG00000277033	B3GNTL1	UDP-GlcNAc:betaGal beta-1,3-N-acetylglucosaminyltransferase like 1 [Source:HGNC Symbol;Acc:HGNC:21727]	2.709	-2.599	0.01589
ENSG00000273542	HIST1H4K	histone cluster 1 H4 family member k [Source:HGNC Symbol;Acc:HGNC:4784]	3.206	-2.619	0.03978
ENSG00000136709	WDR33	WD repeat domain 33 [Source:HGNC Symbol;Acc:HGNC:25651]	6.152	-2.71	0.01843
ENSG00000039560	RAI14	retinoic acid induced 14 [Source:HGNC Symbol;Acc:HGNC:14873]	7.027	-2.76	0.02371
ENSG00000128298	BAIAP2L2	BAI1 associated protein 2 like 2 [Source:HGNC Symbol;Acc:HGNC:26203]	3.119	-2.814	0.045
ENSG00000141448	GATA6	GATA binding protein 6 [Source:HGNC Symbol;Acc:HGNC:4174]	3.183	-2.839	0.0001601
ENSG00000154310	TNIK	TRAF2 and NCK interacting kinase [Source:HGNC Symbol;Acc:HGNC:30765]	4.061	-3.029	0.004374
ENSG00000135218	CD36	CD36 molecule [Source:HGNC Symbol;Acc:HGNC:1663]	5.292	-3.088	0.01602
ENSG00000178776	C5orf46	chromosome 5 open reading frame 46 [Source:HGNC Symbol;Acc:HGNC:33768]	3.246	-3.098	0.03486
ENSG00000152193	RNF219	ring finger protein 219 [Source:HGNC Symbol;Acc:HGNC:20308]	4.316	-3.282	0.01655
ENSG00000101745	ANKRD12	ankyrin repeat domain 12 [Source:HGNC Symbol;Acc:HGNC:29135]	6.879	-3.293	0.03436
ENSG00000129596	CDO1	cysteine dioxygenase type 1 [Source:HGNC Symbol;Acc:HGNC:1795]	4.183	-3.324	0.01036
ENSG00000164241	C5orf63	chromosome 5 open reading frame 63 [Source:HGNC Symbol;Acc:HGNC:40051]	5.617	-3.327	0.002574
ENSG00000170270	GON7	GON7, KEOPS complex subunit [Source:HGNC Symbol;Acc:HGNC:20356]	4.768	-3.444	0.001575
ENSG00000118420	UBE3D	ubiquitin protein ligase E3D [Source:HGNC Symbol;Acc:HGNC:21381]	5.582	-3.487	0.02431
ENSG00000268942	CKS1BP3	CDC28 protein kinase regulatory subunit 1B pseudogene 3 [Source:HGNC Symbol;Acc:HGNC:24233]	3.654	-3.588	0.01954
ENSG00000188985	DHFRP1	dihydrofolate reductase pseudogene 1 [Source:HGNC Symbol;Acc:HGNC:2862]	2.724	-3.589	0.0003879
ENSG00000162595	DIRAS3	DIRAS family GTPase 3 [Source:HGNC Symbol;Acc:HGNC:687]	3.875	-3.64	0.0003056
ENSG00000115392	FANCL	FA complementation group L [Source:HGNC Symbol;Acc:HGNC:20748]	4.176	-3.978	0.0196
ENSG00000223687	ZNF311	zinc finger protein 311 [Source:HGNC Symbol;Acc:HGNC:13847]	2.738	-4.248	0.01036
ENSG00000147180	ZNF711	zinc finger protein 711 [Source:HGNC Symbol;Acc:HGNC:13128]	4.821	-4.347	0.0002918
ENSG00000082482	KCNK2	potassium two pore domain channel subfamily K member 2 [Source:HGNC Symbol;Acc:HGNC:6277]	5.516	-4.38	0.0002616
ENSG00000111247	RAD51AP1	RAD51 associated protein 1 [Source:HGNC Symbol;Acc:HGNC:16956]	3.713	-4.415	0.001169
ENSG00000165480	SKA3	spindle and kinetochore associated complex subunit 3 [Source:HGNC Symbol;Acc:HGNC:20262]	4.732	-4.458	0.0002372
ENSG00000265817	FSBP	fibrinogen silencer binding protein [Source:HGNC Symbol;Acc:HGNC:43653]	3.664	-4.471	0.01321
ENSG00000131470	PSMC3IP	PSMC3 interacting protein [Source:HGNC Symbol;Acc:HGNC:17928]	4.874	-4.646	1.569e-11
ENSG00000175664	TEX26	testis expressed 26 [Source:HGNC Symbol;Acc:HGNC:28622]	1.937	-4.79	0.04384
ENSG00000233210	GPANK1	G-patch domain and ankyrin repeats 1 [Source:HGNC Symbol;Acc:HGNC:13920]	2.626	-7.404	1.477e-05

## Sheet: 136DEGs_EPDHTvsE2DHT_Ctrl
Suppl Table 3 B: List of 136 DEGs (false discovery rate, FDR <0.05) uniquely expressed in E2P4DHT vs. E2DHT post-treated in eSC Ctrl
GeneID	Gene name	Description	log mean	LogFC	FDR
ENSG00000169429	CXCL8	C-X-C motif chemokine ligand 8 [Source:HGNC Symbol;Acc:HGNC:6025]	4.016	7.635	6.534e-08
ENSG00000102543	CDADC1	cytidine and dCMP deaminase domain containing 1 [Source:HGNC Symbol;Acc:HGNC:20299]	3.924	6.346	5.038e-07
ENSG00000226976	COX6A1P2	cytochrome c oxidase subunit 6A1 pseudogene 2 [Source:HGNC Symbol;Acc:HGNC:35239]	2.064	6.152	0.0006322
ENSG00000257065	AL049844.1	novel transcript	1.95	5.975	0.009543
ENSG00000226982	CENPCP1	centromere protein C pseudogene 1 [Source:HGNC Symbol;Acc:HGNC:1855]	2.272	5.421	0.02406
ENSG00000198563	DDX39B	DExD-box helicase 39B [Source:HGNC Symbol;Acc:HGNC:13917]	2.052	4.939	0.04789
ENSG00000235176	ZNRD1	zinc ribbon domain containing 1 [Source:HGNC Symbol;Acc:HGNC:13182]	2.299	4.868	0.04958
ENSG00000276005	AC138749.6	hect domain and RLD 2 (HERC2) pseudogene	4.588	4.842	0.039
ENSG00000125703	ATG4C	autophagy related 4C cysteine peptidase [Source:HGNC Symbol;Acc:HGNC:16040]	4.452	4.327	1.342e-05
ENSG00000184374	COLEC10	collectin subfamily member 10 [Source:HGNC Symbol;Acc:HGNC:2220]	2.847	4.172	0.02698
ENSG00000168454	TXNDC2	thioredoxin domain containing 2 [Source:HGNC Symbol;Acc:HGNC:16470]	1.815	4.003	0.03354
ENSG00000162892	IL24	interleukin 24 [Source:HGNC Symbol;Acc:HGNC:11346]	5.423	3.848	2.842e-06
ENSG00000138050	THUMPD2	THUMP domain containing 2 [Source:HGNC Symbol;Acc:HGNC:14890]	5.092	3.623	0.0001166
ENSG00000185973	TMLHE	trimethyllysine hydroxylase, epsilon [Source:HGNC Symbol;Acc:HGNC:18308]	3.704	3.504	6.139e-05
ENSG00000204403	CASP12	caspase 12 (gene/pseudogene) [Source:HGNC Symbol;Acc:HGNC:19004]	3.712	3.358	0.03861
ENSG00000005108	THSD7A	thrombospondin type 1 domain containing 7A [Source:HGNC Symbol;Acc:HGNC:22207]	3.126	3.33	0.02335
ENSG00000197279	ZNF165	zinc finger protein 165 [Source:HGNC Symbol;Acc:HGNC:12953]	4.026	3.254	0.01205
ENSG00000275400	AC006001.4	translocase of outer mitochondrial membrane 20 homolog (yeast) (TOMM20) pseudogene	3.008	3.144	0.02724
ENSG00000182621	PLCB1	phospholipase C beta 1 [Source:HGNC Symbol;Acc:HGNC:15917]	4.614	2.994	0.00445
ENSG00000112309	B3GAT2	beta-1,3-glucuronyltransferase 2 [Source:HGNC Symbol;Acc:HGNC:922]	3.692	2.841	0.02202
ENSG00000120370	GORAB	golgin, RAB6 interacting [Source:HGNC Symbol;Acc:HGNC:25676]	4.322	2.804	0.03844
ENSG00000171219	CDC42BPG	CDC42 binding protein kinase gamma [Source:HGNC Symbol;Acc:HGNC:29829]	3.002	2.801	0.0224
ENSG00000166670	MMP10	matrix metallopeptidase 10 [Source:HGNC Symbol;Acc:HGNC:7156]	6.622	2.793	5.218e-05
ENSG00000197044	ZNF441	zinc finger protein 441 [Source:HGNC Symbol;Acc:HGNC:20875]	4.467	2.748	0.04507
ENSG00000139508	SLC46A3	solute carrier family 46 member 3 [Source:HGNC Symbol;Acc:HGNC:27501]	4.996	2.73	0.0003248
ENSG00000111581	NUP107	nucleoporin 107 [Source:HGNC Symbol;Acc:HGNC:29914]	5.489	2.693	0.01102
ENSG00000162510	MATN1	matrilin 1 [Source:HGNC Symbol;Acc:HGNC:6907]	2.045	2.594	0.02894
ENSG00000181195	PENK	proenkephalin [Source:HGNC Symbol;Acc:HGNC:8831]	4.996	2.542	0.007134
ENSG00000177675	CD163L1	CD163 molecule like 1 [Source:HGNC Symbol;Acc:HGNC:30375]	2.909	2.48	0.02884
ENSG00000112096	SOD2	superoxide dismutase 2 [Source:HGNC Symbol;Acc:HGNC:11180]	8.75	2.453	0.005699
ENSG00000198838	RYR3	ryanodine receptor 3 [Source:HGNC Symbol;Acc:HGNC:10485]	5.008	2.418	0.003941
ENSG00000151892	GFRA1	GDNF family receptor alpha 1 [Source:HGNC Symbol;Acc:HGNC:4243]	4.179	2.358	0.01426
ENSG00000131373	HACL1	2-hydroxyacyl-CoA lyase 1 [Source:HGNC Symbol;Acc:HGNC:17856]	4.157	2.292	0.01185
ENSG00000108932	SLC16A6	solute carrier family 16 member 6 [Source:HGNC Symbol;Acc:HGNC:10927]	5.406	2.277	0.0001467
ENSG00000125398	SOX9	SRY-box 9 [Source:HGNC Symbol;Acc:HGNC:11204]	5.476	2.253	0.03809
ENSG00000166822	TMEM170A	transmembrane protein 170A [Source:HGNC Symbol;Acc:HGNC:29577]	5.461	2.166	0.03853
ENSG00000256525	POLG2	DNA polymerase gamma 2, accessory subunit [Source:HGNC Symbol;Acc:HGNC:9180]	4.417	2.153	0.009693
ENSG00000106537	TSPAN13	tetraspanin 13 [Source:HGNC Symbol;Acc:HGNC:21643]	5.03	2.115	0.01552
ENSG00000136867	SLC31A2	solute carrier family 31 member 2 [Source:HGNC Symbol;Acc:HGNC:11017]	3.358	2.115	0.0332
ENSG00000121964	GTDC1	glycosyltransferase like domain containing 1 [Source:HGNC Symbol;Acc:HGNC:20887]	4.74	2.087	0.01924
ENSG00000282371	TRBJ2-3	T cell receptor beta joining 2-3 [Source:HGNC Symbol;Acc:HGNC:12171]	3.062	2.053	0.04958
ENSG00000184588	PDE4B	phosphodiesterase 4B [Source:HGNC Symbol;Acc:HGNC:8781]	5.636	1.96	0.004135
ENSG00000103381	CPPED1	calcineurin like phosphoesterase domain containing 1 [Source:HGNC Symbol;Acc:HGNC:25632]	5.841	1.95	0.001354
ENSG00000109519	GRPEL1	GrpE like 1, mitochondrial [Source:HGNC Symbol;Acc:HGNC:19696]	5.535	1.897	0.004135
ENSG00000205089	CCNI2	cyclin I family member 2 [Source:HGNC Symbol;Acc:HGNC:33869]	2.782	1.851	0.02038
ENSG00000128708	HAT1	histone acetyltransferase 1 [Source:HGNC Symbol;Acc:HGNC:4821]	5.214	1.83	0.02281
ENSG00000257267	ZNF271P	zinc finger protein 271, pseudogene [Source:HGNC Symbol;Acc:HGNC:13065]	5.425	1.786	0.03635
ENSG00000156709	AIFM1	apoptosis inducing factor mitochondria associated 1 [Source:HGNC Symbol;Acc:HGNC:8768]	5.227	1.757	0.0221
ENSG00000197329	PELI1	pellino E3 ubiquitin protein ligase 1 [Source:HGNC Symbol;Acc:HGNC:8827]	5.096	1.715	0.01119
ENSG00000168528	SERINC2	serine incorporator 2 [Source:HGNC Symbol;Acc:HGNC:23231]	6.069	1.672	0.008259
ENSG00000134809	TIMM10	translocase of inner mitochondrial membrane 10 [Source:HGNC Symbol;Acc:HGNC:11814]	5.38	1.667	0.03608
ENSG00000163659	TIPARP	TCDD inducible poly(ADP-ribose) polymerase [Source:HGNC Symbol;Acc:HGNC:23696]	4.584	1.653	0.02812
ENSG00000006432	MAP3K9	mitogen-activated protein kinase kinase kinase 9 [Source:HGNC Symbol;Acc:HGNC:6861]	4.085	1.629	0.04958
ENSG00000277564	RBFOX2	RNA binding fox-1 homolog 2 [Source:HGNC Symbol;Acc:HGNC:9906]	4.678	1.6	0.04578
ENSG00000184497	TMEM255B	transmembrane protein 255B [Source:HGNC Symbol;Acc:HGNC:28297]	4.148	1.599	0.01161
ENSG00000167085	PHB	prohibitin [Source:HGNC Symbol;Acc:HGNC:8912]	6.137	1.586	0.009169
ENSG00000123545	NDUFAF4	NADH:ubiquinone oxidoreductase complex assembly factor 4 [Source:HGNC Symbol;Acc:HGNC:21034]	5.349	1.527	0.02404
ENSG00000189308	LIN54	lin-54 DREAM MuvB core complex component [Source:HGNC Symbol;Acc:HGNC:25397]	5.307	1.491	0.01776
ENSG00000107551	RASSF4	Ras association domain family member 4 [Source:HGNC Symbol;Acc:HGNC:20793]	4.117	1.472	0.04986
ENSG00000137504	CREBZF	CREB/ATF bZIP transcription factor [Source:HGNC Symbol;Acc:HGNC:24905]	5.309	1.471	0.00396
ENSG00000149313	AASDHPPT	aminoadipate-semialdehyde dehydrogenase-phosphopantetheinyl transferase [Source:HGNC Symbol;Acc:HGNC:14235]	5.726	1.43	0.03853
ENSG00000115514	TXNDC9	thioredoxin domain containing 9 [Source:HGNC Symbol;Acc:HGNC:24110]	5.923	1.402	0.01627
ENSG00000145390	USP53	ubiquitin specific peptidase 53 [Source:HGNC Symbol;Acc:HGNC:29255]	6.652	1.39	0.00366
ENSG00000118217	ATF6	activating transcription factor 6 [Source:HGNC Symbol;Acc:HGNC:791]	5.8	1.387	0.01924
ENSG00000085662	AKR1B1	aldo-keto reductase family 1 member B [Source:HGNC Symbol;Acc:HGNC:381]	6.87	1.359	0.01119
ENSG00000147669	POLR2K	RNA polymerase II subunit K [Source:HGNC Symbol;Acc:HGNC:9198]	6.315	1.26	0.02955
ENSG00000143786	CNIH3	cornichon family AMPA receptor auxiliary protein 3 [Source:HGNC Symbol;Acc:HGNC:26802]	4.923	1.156	0.03454
ENSG00000167196	FBXO22	F-box protein 22 [Source:HGNC Symbol;Acc:HGNC:13593]	6.658	1.122	0.005304
ENSG00000131966	ACTR10	actin related protein 10 homolog [Source:HGNC Symbol;Acc:HGNC:17372]	7.286	0.9468	0.04783
ENSG00000273173	SNURF	SNRPN upstream reading frame [Source:HGNC Symbol;Acc:HGNC:11171]	5.122	0.9387	0.03754
ENSG00000173221	GLRX	glutaredoxin [Source:HGNC Symbol;Acc:HGNC:4330]	7.961	0.9065	0.03214
ENSG00000117632	STMN1	stathmin 1 [Source:HGNC Symbol;Acc:HGNC:6510]	6.942	-1.036	0.03589
ENSG00000139718	SETD1B	SET domain containing 1B [Source:HGNC Symbol;Acc:HGNC:29187]	4.257	-1.132	0.007158
ENSG00000196924	FLNA	filamin A [Source:HGNC Symbol;Acc:HGNC:3754]	7.447	-1.186	0.02783
ENSG00000168502	MTCL1	microtubule crosslinking factor 1 [Source:HGNC Symbol;Acc:HGNC:29121]	5.126	-1.379	0.03215
ENSG00000176715	ACSF3	acyl-CoA synthetase family member 3 [Source:HGNC Symbol;Acc:HGNC:27288]	5.169	-1.385	0.02838
ENSG00000144554	FANCD2	FA complementation group D2 [Source:HGNC Symbol;Acc:HGNC:3585]	7.576	-1.388	0.01554
ENSG00000137124	ALDH1B1	aldehyde dehydrogenase 1 family member B1 [Source:HGNC Symbol;Acc:HGNC:407]	7.083	-1.406	0.002449
ENSG00000172426	RSPH9	radial spoke head 9 homolog [Source:HGNC Symbol;Acc:HGNC:21057]	3.021	-1.453	0.04958
ENSG00000174348	PODN	podocan [Source:HGNC Symbol;Acc:HGNC:23174]	3.769	-1.46	0.01976
ENSG00000162599	NFIA	nuclear factor I A [Source:HGNC Symbol;Acc:HGNC:7784]	6.704	-1.469	0.02202
ENSG00000080189	SLC35C2	solute carrier family 35 member C2 [Source:HGNC Symbol;Acc:HGNC:17117]	5.702	-1.482	0.03336
ENSG00000146830	GIGYF1	GRB10 interacting GYF protein 1 [Source:HGNC Symbol;Acc:HGNC:9126]	6.002	-1.492	0.01705
ENSG00000107186	MPDZ	multiple PDZ domain crumbs cell polarity complex component [Source:HGNC Symbol;Acc:HGNC:7208]	5.246	-1.536	0.0214
ENSG00000138448	ITGAV	integrin subunit alpha V [Source:HGNC Symbol;Acc:HGNC:6150]	6.477	-1.544	0.005913
ENSG00000119688	ABCD4	ATP binding cassette subfamily D member 4 [Source:HGNC Symbol;Acc:HGNC:68]	6.281	-1.557	0.04262
ENSG00000137269	LRRC1	leucine rich repeat containing 1 [Source:HGNC Symbol;Acc:HGNC:14307]	6.428	-1.573	0.0225
ENSG00000100908	EMC9	ER membrane protein complex subunit 9 [Source:HGNC Symbol;Acc:HGNC:20273]	3.876	-1.629	0.04892
ENSG00000173068	BNC2	basonuclin 2 [Source:HGNC Symbol;Acc:HGNC:30988]	6.275	-1.631	0.005304
ENSG00000179029	TMEM107	transmembrane protein 107 [Source:HGNC Symbol;Acc:HGNC:28128]	4.622	-1.647	0.01323
ENSG00000275568	ARHGAP11A	Rho GTPase activating protein 11A [Source:HGNC Symbol;Acc:HGNC:15783]	4.371	-1.65	0.0115
ENSG00000079931	MOXD1	monooxygenase DBH like 1 [Source:HGNC Symbol;Acc:HGNC:21063]	5.482	-1.665	0.02449
ENSG00000151702	FLI1	Fli-1 proto-oncogene, ETS transcription factor [Source:HGNC Symbol;Acc:HGNC:3749]	5.518	-1.687	0.005417
ENSG00000084636	COL16A1	collagen type XVI alpha 1 chain [Source:HGNC Symbol;Acc:HGNC:2193]	5.656	-1.746	0.03994
ENSG00000188312	CENPP	centromere protein P [Source:HGNC Symbol;Acc:HGNC:32933]	4.082	-1.753	0.009169
ENSG00000065809	FAM107B	family with sequence similarity 107 member B [Source:HGNC Symbol;Acc:HGNC:23726]	5.647	-1.834	0.04122
ENSG00000151422	FER	FER tyrosine kinase [Source:HGNC Symbol;Acc:HGNC:3655]	4.955	-1.835	0.04577
ENSG00000116285	ERRFI1	ERBB receptor feedback inhibitor 1 [Source:HGNC Symbol;Acc:HGNC:18185]	5.532	-1.877	0.03809
ENSG00000228716	DHFR	dihydrofolate reductase [Source:HGNC Symbol;Acc:HGNC:2861]	4.489	-1.925	0.02335
ENSG00000127586	CHTF18	chromosome transmission fidelity factor 18 [Source:HGNC Symbol;Acc:HGNC:18435]	3.465	-1.951	0.003829
ENSG00000020181	ADGRA2	adhesion G protein-coupled receptor A2 [Source:HGNC Symbol;Acc:HGNC:17849]	4.194	-1.989	0.01532
ENSG00000119718	EIF2B2	eukaryotic translation initiation factor 2B subunit beta [Source:HGNC Symbol;Acc:HGNC:3258]	5.44	-2.009	0.03666
ENSG00000071539	TRIP13	thyroid hormone receptor interactor 13 [Source:HGNC Symbol;Acc:HGNC:12307]	4.012	-2.043	0.0008906
ENSG00000087494	PTHLH	parathyroid hormone like hormone [Source:HGNC Symbol;Acc:HGNC:9607]	5.221	-2.056	0.02225
ENSG00000182263	FIGN	fidgetin, microtubule severing factor [Source:HGNC Symbol;Acc:HGNC:13285]	3.702	-2.135	0.04961
ENSG00000148481	MINDY3	MINDY lysine 48 deubiquitinase 3 [Source:HGNC Symbol;Acc:HGNC:23578]	5.377	-2.225	0.001852
ENSG00000169174	PCSK9	proprotein convertase subtilisin/kexin type 9 [Source:HGNC Symbol;Acc:HGNC:20001]	3.942	-2.297	0.03663
ENSG00000038219	BOD1L1	biorientation of chromosomes in cell division 1 like 1 [Source:HGNC Symbol;Acc:HGNC:31792]	5.77	-2.331	0.04109
ENSG00000168961	LGALS9	galectin 9 [Source:HGNC Symbol;Acc:HGNC:6570]	4.372	-2.338	0.0001965
ENSG00000164649	CDCA7L	cell division cycle associated 7 like [Source:HGNC Symbol;Acc:HGNC:30777]	4.414	-2.358	0.004135
ENSG00000135976	ANKRD36	ankyrin repeat domain 36 [Source:HGNC Symbol;Acc:HGNC:24079]	5.105	-2.364	0.0006852
ENSG00000104147	OIP5	Opa interacting protein 5 [Source:HGNC Symbol;Acc:HGNC:20300]	3.365	-2.37	0.0001786
ENSG00000125384	PTGER2	prostaglandin E receptor 2 [Source:HGNC Symbol;Acc:HGNC:9594]	4.43	-2.381	0.002283
ENSG00000231588	SHQ1P1	SHQ1, H/ACA ribonucleoprotein assembly factor pseudogene 1 [Source:HGNC Symbol;Acc:HGNC:45013]	2.114	-2.414	0.03994
ENSG00000188177	ZC3H6	zinc finger CCCH-type containing 6 [Source:HGNC Symbol;Acc:HGNC:24762]	5.345	-2.422	0.02783
ENSG00000184445	KNTC1	kinetochore associated 1 [Source:HGNC Symbol;Acc:HGNC:17255]	5.638	-2.52	0.0157
ENSG00000117586	TNFSF4	TNF superfamily member 4 [Source:HGNC Symbol;Acc:HGNC:11934]	4.971	-2.536	0.0003297
ENSG00000128606	LRRC17	leucine rich repeat containing 17 [Source:HGNC Symbol;Acc:HGNC:16895]	4.581	-2.65	0.01445
ENSG00000126264	HCST	hematopoietic cell signal transducer [Source:HGNC Symbol;Acc:HGNC:16977]	3.526	-2.653	0.03833
ENSG00000047365	ARAP2	ArfGAP with RhoGAP domain, ankyrin repeat and PH domain 2 [Source:HGNC Symbol;Acc:HGNC:16924]	4.23	-2.656	0.0323
ENSG00000198189	HSD17B11	hydroxysteroid 17-beta dehydrogenase 11 [Source:HGNC Symbol;Acc:HGNC:22960]	4.344	-2.751	0.003194
ENSG00000123975	CKS2	CDC28 protein kinase regulatory subunit 2 [Source:HGNC Symbol;Acc:HGNC:2000]	3.451	-2.781	0.03895
ENSG00000043591	ADRB1	adrenoceptor beta 1 [Source:HGNC Symbol;Acc:HGNC:285]	3.466	-2.934	0.04808
ENSG00000144840	RABL3	RAB, member of RAS oncogene family like 3 [Source:HGNC Symbol;Acc:HGNC:18072]	5.241	-3.07	0.005635
ENSG00000182185	RAD51B	RAD51 paralog B [Source:HGNC Symbol;Acc:HGNC:9822]	4.829	-3.23	0.03451
ENSG00000189045	ANKDD1B	ankyrin repeat and death domain containing 1B [Source:HGNC Symbol;Acc:HGNC:32525]	2.239	-3.278	0.04385
ENSG00000172183	ISG20	interferon stimulated exonuclease gene 20 [Source:HGNC Symbol;Acc:HGNC:6130]	4.587	-3.363	0.0157
ENSG00000160948	VPS28	VPS28, ESCRT-I subunit [Source:HGNC Symbol;Acc:HGNC:18178]	2.298	-3.375	0.04808
ENSG00000100234	TIMP3	TIMP metallopeptidase inhibitor 3 [Source:HGNC Symbol;Acc:HGNC:11822]	4.704	-3.532	0.01445
ENSG00000149256	TENM4	teneurin transmembrane protein 4 [Source:HGNC Symbol;Acc:HGNC:29945]	5.926	-3.579	0.00396
ENSG00000137959	IFI44L	interferon induced protein 44 like [Source:HGNC Symbol;Acc:HGNC:17817]	4.27	-3.735	0.009593
ENSG00000269896	AL513477.1		3.68	-3.899	0.01034
ENSG00000112742	TTK	TTK protein kinase [Source:HGNC Symbol;Acc:HGNC:12401]	3.6	-4.017	0.02608
ENSG00000205364	MT1M	metallothionein 1M [Source:HGNC Symbol;Acc:HGNC:14296]	2.436	-4.29	0.007096
ENSG00000103426	CORO7-PAM16	CORO7-PAM16 readthrough [Source:HGNC Symbol;Acc:HGNC:44424]	2.064	-4.838	0.02727
ENSG00000225976	CKS1BP2	CDC28 protein kinase regulatory subunit 1B pseudogene 2 [Source:HGNC Symbol;Acc:HGNC:24232]	1.908	-6.259	0.00396

## Sheet: 251DEGs_EPvsE2_PCOS
Suppl Table 3 C: List of 251 DEGs (false discovery rate, FDR <0.05) uniquely expressed in E2P4 vs. E2 post-treated in eSC PCOS
GeneID	Gene name	Description	log mean	LogFC	FDR
ENSG00000258790	AL121594.1	novel transcript	1.995	6.085	0.0006392
ENSG00000152253	SPC25	SPC25, NDC80 kinetochore complex component [Source:HGNC Symbol;Acc:HGNC:24031]	2.223	5.958	0.0005003
ENSG00000162753	SLC9C2	solute carrier family 9 member C2 (putative) [Source:HGNC Symbol;Acc:HGNC:28664]	3.72	5.745	0.008866
ENSG00000175676	GOLGA8EP	golgin A8 family member E, pseudogene [Source:HGNC Symbol;Acc:HGNC:32377]	1.715	5.641	0.002928
ENSG00000235500	SNX19P2	sorting nexin 19 pseudogene 2 [Source:HGNC Symbol;Acc:HGNC:38115]	1.526	5.337	0.02039
ENSG00000198626	RYR2	ryanodine receptor 2 [Source:HGNC Symbol;Acc:HGNC:10484]	5.444	5.156	0.03335
ENSG00000165474	GJB2	gap junction protein beta 2 [Source:HGNC Symbol;Acc:HGNC:4284]	1.651	5.024	0.002717
ENSG00000275969	SPATA31A3	SPATA31 subfamily A member 3 [Source:HGNC Symbol;Acc:HGNC:32003]	1.962	5.011	0.01596
ENSG00000085563	ABCB1	ATP binding cassette subfamily B member 1 [Source:HGNC Symbol;Acc:HGNC:40]	3.207	4.76	5.64e-06
ENSG00000188828	GLRA4	glycine receptor alpha 4 [Source:HGNC Symbol;Acc:HGNC:31715]	2.371	4.655	0.01211
ENSG00000255583	AC084357.3	T-box 20 (TBX20) pseudogene	1.387	4.619	0.02675
ENSG00000185448	FAM47A	family with sequence similarity 47 member A [Source:HGNC Symbol;Acc:HGNC:29962]	1.394	4.604	0.01989
ENSG00000142182	DNMT3L	DNA methyltransferase 3 like [Source:HGNC Symbol;Acc:HGNC:2980]	1.483	4.574	0.03415
ENSG00000119547	ONECUT2	one cut homeobox 2 [Source:HGNC Symbol;Acc:HGNC:8139]	2.722	4.428	0.01371
ENSG00000164691	TAGAP	T cell activation RhoGTPase activating protein [Source:HGNC Symbol;Acc:HGNC:15669]	1.675	4.334	0.02753
ENSG00000269891	ARHGAP19-SLIT1	ARHGAP19-SLIT1 readthrough (NMD candidate) [Source:HGNC Symbol;Acc:HGNC:48348]	1.502	4.29	0.00879
ENSG00000095574	IKZF5	IKAROS family zinc finger 5 [Source:HGNC Symbol;Acc:HGNC:14283]	4.488	4.248	0.0004143
ENSG00000129465	RIPK3	receptor interacting serine/threonine kinase 3 [Source:HGNC Symbol;Acc:HGNC:10021]	1.985	4.224	0.001071
ENSG00000125910	S1PR4	sphingosine-1-phosphate receptor 4 [Source:HGNC Symbol;Acc:HGNC:3170]	1.561	4.216	0.01012
ENSG00000204653	ASPDH	aspartate dehydrogenase domain containing [Source:HGNC Symbol;Acc:HGNC:33856]	1.383	4.186	0.03952
ENSG00000237289	CKMT1B	creatine kinase, mitochondrial 1B [Source:HGNC Symbol;Acc:HGNC:1995]	2.784	4.177	0.0001192
ENSG00000180828	BHLHE22	basic helix-loop-helix family member e22 [Source:HGNC Symbol;Acc:HGNC:11963]	1.441	4.159	0.03902
ENSG00000165588	OTX2	orthodenticle homeobox 2 [Source:HGNC Symbol;Acc:HGNC:8522]	1.657	3.851	0.04782
ENSG00000121577	POPDC2	popeye domain containing 2 [Source:HGNC Symbol;Acc:HGNC:17648]	1.929	3.826	0.03936
ENSG00000171658	NMRAL2P	NmrA like redox sensor 2, pseudogene [Source:HGNC Symbol;Acc:HGNC:52332]	2.265	3.772	0.004565
ENSG00000161807	OR7G1	olfactory receptor family 7 subfamily G member 1 [Source:HGNC Symbol;Acc:HGNC:8465]	1.748	3.656	0.0297
ENSG00000036448	MYOM2	myomesin 2 [Source:HGNC Symbol;Acc:HGNC:7614]	2.767	3.609	0.02553
ENSG00000131979	GCH1	GTP cyclohydrolase 1 [Source:HGNC Symbol;Acc:HGNC:4193]	2.928	3.6	0.005974
ENSG00000103089	FA2H	fatty acid 2-hydroxylase [Source:HGNC Symbol;Acc:HGNC:21197]	2.505	3.559	0.00879
ENSG00000178568	ERBB4	erb-b2 receptor tyrosine kinase 4 [Source:HGNC Symbol;Acc:HGNC:3432]	2.813	3.521	0.03194
ENSG00000123560	PLP1	proteolipid protein 1 [Source:HGNC Symbol;Acc:HGNC:9086]	1.401	3.517	0.02863
ENSG00000100346	CACNA1I	calcium voltage-gated channel subunit alpha1 I [Source:HGNC Symbol;Acc:HGNC:1396]	4.137	3.501	0.006292
ENSG00000077080	ACTL6B	actin like 6B [Source:HGNC Symbol;Acc:HGNC:160]	1.734	3.425	0.01617
ENSG00000168878	SFTPB	surfactant protein B [Source:HGNC Symbol;Acc:HGNC:10801]	4.306	3.422	4.316e-08
ENSG00000223691	AC068044.1	Mdm2, transformed 3T3 cell double minute 2, p53 binding protein (mouse) (MDM2) pseudogene	1.763	3.417	0.006392
ENSG00000281123	FCGBP	Fc fragment of IgG binding protein [Source:HGNC Symbol;Acc:HGNC:13572]	2.003	3.362	0.01796
ENSG00000151093	OXSM	3-oxoacyl-ACP synthase, mitochondrial [Source:HGNC Symbol;Acc:HGNC:26063]	4.657	3.326	0.02121
ENSG00000188037	CLCN1	chloride voltage-gated channel 1 [Source:HGNC Symbol;Acc:HGNC:2019]	2.125	3.317	0.01989
ENSG00000138190	EXOC6	exocyst complex component 6 [Source:HGNC Symbol;Acc:HGNC:23196]	3.932	3.145	0.006704
ENSG00000118503	TNFAIP3	TNF alpha induced protein 3 [Source:HGNC Symbol;Acc:HGNC:11896]	2.436	3.144	0.04054
ENSG00000131355	ADGRE3	adhesion G protein-coupled receptor E3 [Source:HGNC Symbol;Acc:HGNC:23647]	2.511	3.127	0.003426
ENSG00000144452	ABCA12	ATP binding cassette subfamily A member 12 [Source:HGNC Symbol;Acc:HGNC:14637]	2.642	3.081	0.02182
ENSG00000167014	TERB2	telomere repeat binding bouquet formation protein 2 [Source:HGNC Symbol;Acc:HGNC:28520]	2.201	3.056	0.006565
ENSG00000278205	AC092447.10	zinc finger protein 195 (ZNF195) pseudogene	2.068	2.987	0.0129
ENSG00000175105	ZNF654	zinc finger protein 654 [Source:HGNC Symbol;Acc:HGNC:25612]	3.972	2.96	0.03391
ENSG00000174640	SLCO2A1	solute carrier organic anion transporter family member 2A1 [Source:HGNC Symbol;Acc:HGNC:10955]	4.704	2.927	0.003426
ENSG00000124613	ZNF391	zinc finger protein 391 [Source:HGNC Symbol;Acc:HGNC:18779]	3.081	2.902	0.03372
ENSG00000174130	TLR6	toll like receptor 6 [Source:HGNC Symbol;Acc:HGNC:16711]	2.889	2.89	0.03346
ENSG00000198216	CACNA1E	calcium voltage-gated channel subunit alpha1 E [Source:HGNC Symbol;Acc:HGNC:1392]	3.53	2.835	0.006763
ENSG00000174527	MYO1H	myosin IH [Source:HGNC Symbol;Acc:HGNC:13879]	2.513	2.82	0.01695
ENSG00000116701	NCF2	neutrophil cytosolic factor 2 [Source:HGNC Symbol;Acc:HGNC:7661]	2.244	2.784	0.02071
ENSG00000139973	SYT16	synaptotagmin 16 [Source:HGNC Symbol;Acc:HGNC:23142]	3.518	2.764	0.003568
ENSG00000161649	CD300LG	CD300 molecule like family member g [Source:HGNC Symbol;Acc:HGNC:30455]	3.889	2.722	0.01793
ENSG00000166405	RIC3	RIC3 acetylcholine receptor chaperone [Source:HGNC Symbol;Acc:HGNC:30338]	4.181	2.72	0.003484
ENSG00000163053	SLC16A14	solute carrier family 16 member 14 [Source:HGNC Symbol;Acc:HGNC:26417]	3.856	2.684	0.0178
ENSG00000173890	GPR160	G protein-coupled receptor 160 [Source:HGNC Symbol;Acc:HGNC:23693]	2.525	2.674	0.02707
ENSG00000041515	MYO16	myosin XVI [Source:HGNC Symbol;Acc:HGNC:29822]	2.425	2.654	0.03714
ENSG00000205592	MUC19	mucin 19, oligomeric [Source:HGNC Symbol;Acc:HGNC:14362]	3.92	2.602	0.001501
ENSG00000171877	FRMD5	FERM domain containing 5 [Source:HGNC Symbol;Acc:HGNC:28214]	2.337	2.593	0.03187
ENSG00000133878	DUSP26	dual specificity phosphatase 26 [Source:HGNC Symbol;Acc:HGNC:28161]	2.229	2.578	0.006607
ENSG00000196482	ESRRG	estrogen related receptor gamma [Source:HGNC Symbol;Acc:HGNC:3474]	3.738	2.531	0.004796
ENSG00000074370	ATP2A3	ATPase sarcoplasmic/endoplasmic reticulum Ca2+ transporting 3 [Source:HGNC Symbol;Acc:HGNC:813]	3.443	2.519	0.003484
ENSG00000080839	RBL1	RB transcriptional corepressor like 1 [Source:HGNC Symbol;Acc:HGNC:9893]	4.768	2.514	0.03703
ENSG00000140798	ABCC12	ATP binding cassette subfamily C member 12 [Source:HGNC Symbol;Acc:HGNC:14640]	2.582	2.452	0.04808
ENSG00000285799	AL645929.2	MHC class I polypeptide-related sequence F pseudogene	3.795	2.44	0.03187
ENSG00000136206	SPDYE1	speedy/RINGO cell cycle regulator family member E1 [Source:HGNC Symbol;Acc:HGNC:16408]	2.075	2.428	0.04906
ENSG00000140326	CDAN1	codanin 1 [Source:HGNC Symbol;Acc:HGNC:1713]	5.127	2.417	0.02103
ENSG00000137691	CFAP300	cilia and flagella associated protein 300 [Source:HGNC Symbol;Acc:HGNC:28188]	3.483	2.407	0.03372
ENSG00000126970	ZC4H2	zinc finger C4H2-type containing [Source:HGNC Symbol;Acc:HGNC:24931]	4.047	2.372	0.01088
ENSG00000143847	PPFIA4	PTPRF interacting protein alpha 4 [Source:HGNC Symbol;Acc:HGNC:9248]	2.925	2.368	0.01166
ENSG00000160161	CILP2	cartilage intermediate layer protein 2 [Source:HGNC Symbol;Acc:HGNC:24213]	2.352	2.35	0.04906
ENSG00000058091	CDK14	cyclin dependent kinase 14 [Source:HGNC Symbol;Acc:HGNC:8883]	4.91	2.332	0.04374
ENSG00000196131	VN1R2	vomeronasal 1 receptor 2 [Source:HGNC Symbol;Acc:HGNC:19872]	2.337	2.271	0.04906
ENSG00000159618	ADGRG5	adhesion G protein-coupled receptor G5 [Source:HGNC Symbol;Acc:HGNC:19010]	2.54	2.238	0.003545
ENSG00000004809	SLC22A16	solute carrier family 22 member 16 [Source:HGNC Symbol;Acc:HGNC:20302]	2.162	2.238	0.0301
ENSG00000185736	ADARB2	adenosine deaminase, RNA specific B2 (inactive) [Source:HGNC Symbol;Acc:HGNC:227]	3.561	2.147	0.0003557
ENSG00000107890	ANKRD26	ankyrin repeat domain 26 [Source:HGNC Symbol;Acc:HGNC:29186]	3.381	2.126	0.04108
ENSG00000164161	HHIP	hedgehog interacting protein [Source:HGNC Symbol;Acc:HGNC:14866]	3.636	2.081	0.000189
ENSG00000100593	ISM2	isthmin 2 [Source:HGNC Symbol;Acc:HGNC:23176]	2.416	2.061	0.02825
ENSG00000164303	ENPP6	ectonucleotide pyrophosphatase/phosphodiesterase 6 [Source:HGNC Symbol;Acc:HGNC:23409]	2.899	2.029	0.02682
ENSG00000102780	DGKH	diacylglycerol kinase eta [Source:HGNC Symbol;Acc:HGNC:2854]	5.091	1.998	0.02595
ENSG00000168038	ULK4	unc-51 like kinase 4 [Source:HGNC Symbol;Acc:HGNC:15784]	3.065	1.996	0.01989
ENSG00000146216	TTBK1	tau tubulin kinase 1 [Source:HGNC Symbol;Acc:HGNC:19140]	2.802	1.994	0.01861
ENSG00000242550	SERPINB10	serpin family B member 10 [Source:HGNC Symbol;Acc:HGNC:8942]	2.511	1.984	0.03754
ENSG00000166573	GALR1	galanin receptor 1 [Source:HGNC Symbol;Acc:HGNC:4132]	4.191	1.979	0.04198
ENSG00000283683	MYOCOS	myocilin opposite strand [Source:HGNC Symbol;Acc:HGNC:53429]	2.736	1.938	0.001964
ENSG00000121966	CXCR4	C-X-C motif chemokine receptor 4 [Source:HGNC Symbol;Acc:HGNC:2561]	4.645	1.92	0.0002941
ENSG00000070915	SLC12A3	solute carrier family 12 member 3 [Source:HGNC Symbol;Acc:HGNC:10912]	3.323	1.915	0.04782
ENSG00000102678	FGF9	fibroblast growth factor 9 [Source:HGNC Symbol;Acc:HGNC:3687]	4.519	1.884	0.03314
ENSG00000105409	ATP1A3	ATPase Na+/K+ transporting subunit alpha 3 [Source:HGNC Symbol;Acc:HGNC:801]	3.581	1.861	0.004565
ENSG00000275395	FCGBP	Fc fragment of IgG binding protein [Source:HGNC Symbol;Acc:HGNC:13572]	3.302	1.851	0.002928
ENSG00000197550	AL359955.1	zinc finger pseudogene	2.338	1.838	0.04991
ENSG00000125772	GPCPD1	glycerophosphocholine phosphodiesterase 1 [Source:HGNC Symbol;Acc:HGNC:26957]	4.245	1.787	0.01916
ENSG00000170382	LRRN2	leucine rich repeat neuronal 2 [Source:HGNC Symbol;Acc:HGNC:16914]	3.293	1.779	0.01902
ENSG00000227454	MTND4P30	MT-ND4 pseudogene 30 [Source:HGNC Symbol;Acc:HGNC:42217]	2.939	1.723	0.04819
ENSG00000204623	ZNRD1ASP	zinc ribbon domain containing 1 antisense, pseudogene [Source:HGNC Symbol;Acc:HGNC:13924]	3.709	1.706	0.02478
ENSG00000068489	PRR11	proline rich 11 [Source:HGNC Symbol;Acc:HGNC:25619]	4.685	1.705	0.003537
ENSG00000171680	PLEKHG5	pleckstrin homology and RhoGEF domain containing G5 [Source:HGNC Symbol;Acc:HGNC:29105]	3.886	1.689	0.02428
ENSG00000163687	DNASE1L3	deoxyribonuclease 1 like 3 [Source:HGNC Symbol;Acc:HGNC:2959]	2.883	1.689	0.04287
ENSG00000111880	RNGTT	RNA guanylyltransferase and 5'-phosphatase [Source:HGNC Symbol;Acc:HGNC:10073]	4.646	1.664	0.008848
ENSG00000170464	DNAJC18	DnaJ heat shock protein family (Hsp40) member C18 [Source:HGNC Symbol;Acc:HGNC:28429]	4.839	1.635	0.03362
ENSG00000196611	MMP1	matrix metallopeptidase 1 [Source:HGNC Symbol;Acc:HGNC:7155]	7.474	1.624	0.03061
ENSG00000169249	ZRSR2	zinc finger CCCH-type, RNA binding motif and serine/arginine rich 2 [Source:HGNC Symbol;Acc:HGNC:23019]	3.576	1.622	0.01902
ENSG00000130772	MED18	mediator complex subunit 18 [Source:HGNC Symbol;Acc:HGNC:25944]	4.317	1.603	0.0314
ENSG00000198689	SLC9A6	solute carrier family 9 member A6 [Source:HGNC Symbol;Acc:HGNC:11079]	5.088	1.591	0.001501
ENSG00000113205	PCDHB3	protocadherin beta 3 [Source:HGNC Symbol;Acc:HGNC:8688]	4.694	1.591	0.04866
ENSG00000260078	AC007342.3	u3 small nucleolar ribonucleoprotein protein MPP10-like [Source:NCBI gene;Acc:643802]	3.48	1.581	0.03383
ENSG00000117758	STX12	syntaxin 12 [Source:HGNC Symbol;Acc:HGNC:11430]	5.402	1.577	0.01695
ENSG00000196204	RNF216P1	ring finger protein 216 pseudogene 1 [Source:HGNC Symbol;Acc:HGNC:33610]	4.417	1.577	0.03186
ENSG00000142621	FHAD1	forkhead associated phosphopeptide binding domain 1 [Source:HGNC Symbol;Acc:HGNC:29408]	3.379	1.56	0.04877
ENSG00000073969	NSF	N-ethylmaleimide sensitive factor, vesicle fusing ATPase [Source:HGNC Symbol;Acc:HGNC:8016]	4.415	1.543	0.04819
ENSG00000114638	UPK1B	uroplakin 1B [Source:HGNC Symbol;Acc:HGNC:12578]	2.881	1.516	0.04498
ENSG00000161381	PLXDC1	plexin domain containing 1 [Source:HGNC Symbol;Acc:HGNC:20945]	4.507	1.504	0.04932
ENSG00000128891	CCDC32	coiled-coil domain containing 32 [Source:HGNC Symbol;Acc:HGNC:28295]	4.793	1.503	0.04324
ENSG00000273540	AGBL1	ATP/GTP binding protein like 1 [Source:HGNC Symbol;Acc:HGNC:26504]	2.826	1.502	0.04919
ENSG00000039319	ZFYVE16	zinc finger FYVE-type containing 16 [Source:HGNC Symbol;Acc:HGNC:20756]	5.482	1.491	0.006607
ENSG00000158486	DNAH3	dynein axonemal heavy chain 3 [Source:HGNC Symbol;Acc:HGNC:2949]	3.942	1.483	0.03339
ENSG00000059804	SLC2A3	solute carrier family 2 member 3 [Source:HGNC Symbol;Acc:HGNC:11007]	4.979	1.482	0.0002334
ENSG00000169891	REPS2	RALBP1 associated Eps domain containing 2 [Source:HGNC Symbol;Acc:HGNC:9963]	3.95	1.467	0.01685
ENSG00000160179	ABCG1	ATP binding cassette subfamily G member 1 [Source:HGNC Symbol;Acc:HGNC:73]	6.184	1.457	0.002745
ENSG00000172171	TEFM	transcription elongation factor, mitochondrial [Source:HGNC Symbol;Acc:HGNC:26223]	3.728	1.454	0.03942
ENSG00000139865	TTC6	tetratricopeptide repeat domain 6 [Source:HGNC Symbol;Acc:HGNC:19739]	3.166	1.444	0.04792
ENSG00000180481	GLIPR1L2	GLIPR1 like 2 [Source:HGNC Symbol;Acc:HGNC:28592]	3.676	1.435	0.03335
ENSG00000185532	PRKG1	protein kinase cGMP-dependent 1 [Source:HGNC Symbol;Acc:HGNC:9414]	3.737	1.427	0.02318
ENSG00000169752	NRG4	neuregulin 4 [Source:HGNC Symbol;Acc:HGNC:29862]	4.277	1.401	0.02103
ENSG00000165219	GAPVD1	GTPase activating protein and VPS9 domains 1 [Source:HGNC Symbol;Acc:HGNC:23375]	5.205	1.371	0.03341
ENSG00000118620	ZNF430	zinc finger protein 430 [Source:HGNC Symbol;Acc:HGNC:20808]	4.084	1.369	0.008813
ENSG00000103522	IL21R	interleukin 21 receptor [Source:HGNC Symbol;Acc:HGNC:6006]	3.688	1.336	0.02753
ENSG00000196865	NHLRC2	NHL repeat containing 2 [Source:HGNC Symbol;Acc:HGNC:24731]	5.174	1.328	0.03372
ENSG00000136002	ARHGEF4	Rho guanine nucleotide exchange factor 4 [Source:HGNC Symbol;Acc:HGNC:684]	3.861	1.321	0.0391
ENSG00000175395	ZNF25	zinc finger protein 25 [Source:HGNC Symbol;Acc:HGNC:13043]	3.777	1.285	0.0165
ENSG00000157429	ZNF19	zinc finger protein 19 [Source:HGNC Symbol;Acc:HGNC:12981]	3.954	1.264	0.03741
ENSG00000285991	AL355312.5	novel transcript	3.782	1.253	0.04184
ENSG00000275544	BDH1	3-hydroxybutyrate dehydrogenase 1 [Source:HGNC Symbol;Acc:HGNC:1027]	4.712	1.246	0.008848
ENSG00000196418	ZNF124	zinc finger protein 124 [Source:HGNC Symbol;Acc:HGNC:12907]	4.245	1.245	0.02863
ENSG00000161929	SCIMP	SLP adaptor and CSK interacting membrane protein [Source:HGNC Symbol;Acc:HGNC:33504]	4.437	1.239	0.04498
ENSG00000108830	RND2	Rho family GTPase 2 [Source:HGNC Symbol;Acc:HGNC:18315]	3.706	1.226	0.03325
ENSG00000184698	OR51M1	olfactory receptor family 51 subfamily M member 1 [Source:HGNC Symbol;Acc:HGNC:14847]	3.357	1.219	0.03335
ENSG00000113263	ITK	IL2 inducible T cell kinase [Source:HGNC Symbol;Acc:HGNC:6171]	4.389	1.209	0.02863
ENSG00000188738	FSIP2	fibrous sheath interacting protein 2 [Source:HGNC Symbol;Acc:HGNC:21675]	4.973	1.151	0.04122
ENSG00000172482	AGXT	alanine--glyoxylate and serine--pyruvate aminotransferase [Source:HGNC Symbol;Acc:HGNC:341]	3.485	1.139	0.01271
ENSG00000056586	RC3H2	ring finger and CCCH-type domains 2 [Source:HGNC Symbol;Acc:HGNC:21461]	5.18	1.134	0.01902
ENSG00000241935	HOGA1	4-hydroxy-2-oxoglutarate aldolase 1 [Source:HGNC Symbol;Acc:HGNC:25155]	3.832	1.133	0.03936
ENSG00000170113	NIPA1	NIPA magnesium transporter 1 [Source:HGNC Symbol;Acc:HGNC:17043]	3.93	1.103	0.04374
ENSG00000196584	XRCC2	X-ray repair cross complementing 2 [Source:HGNC Symbol;Acc:HGNC:12829]	4.704	1.051	0.04906
ENSG00000255303	OR5BA1P	olfactory receptor family 5 subfamily BA member 1 pseudogene [Source:HGNC Symbol;Acc:HGNC:15270]	4.179	0.9931	0.03372
ENSG00000143494	VASH2	vasohibin 2 [Source:HGNC Symbol;Acc:HGNC:25723]	4.295	0.9334	0.03539
ENSG00000162490	DRAXIN	dorsal inhibitory axon guidance protein [Source:HGNC Symbol;Acc:HGNC:25054]	4.445	0.8888	0.04108
ENSG00000122484	RPAP2	RNA polymerase II associated protein 2 [Source:HGNC Symbol;Acc:HGNC:25791]	6.93	0.8417	0.009962
ENSG00000171603	CLSTN1	calsyntenin 1 [Source:HGNC Symbol;Acc:HGNC:17447]	5.612	-0.6434	0.03335
ENSG00000122406	RPL5	ribosomal protein L5 [Source:HGNC Symbol;Acc:HGNC:10360]	7.813	-0.6871	0.03187
ENSG00000180340	FZD2	frizzled class receptor 2 [Source:HGNC Symbol;Acc:HGNC:4040]	5.202	-0.7524	0.04763
ENSG00000110651	CD81	CD81 molecule [Source:HGNC Symbol;Acc:HGNC:1701]	7.874	-0.7543	0.02427
ENSG00000107281	NPDC1	neural proliferation, differentiation and control 1 [Source:HGNC Symbol;Acc:HGNC:7899]	5.928	-0.785	0.009877
ENSG00000124831	LRRFIP1	LRR binding FLII interacting protein 1 [Source:HGNC Symbol;Acc:HGNC:6702]	8.358	-0.7934	0.04263
ENSG00000005889	ZFX	zinc finger protein X-linked [Source:HGNC Symbol;Acc:HGNC:12869]	9.347	-0.8112	0.03375
ENSG00000127920	GNG11	G protein subunit gamma 11 [Source:HGNC Symbol;Acc:HGNC:4403]	7.757	-0.8343	0.04045
ENSG00000100711	ZFYVE21	zinc finger FYVE-type containing 21 [Source:HGNC Symbol;Acc:HGNC:20760]	6.762	-0.8579	0.03312
ENSG00000106615	RHEB	Ras homolog, mTORC1 binding [Source:HGNC Symbol;Acc:HGNC:10011]	7.471	-0.8729	0.02117
ENSG00000236829	Z97634.1		5.16	-0.9299	0.00719
ENSG00000164985	PSIP1	PC4 and SFRS1 interacting protein 1 [Source:HGNC Symbol;Acc:HGNC:9527]	7.751	-0.9566	0.04635
ENSG00000125826	RBCK1	RANBP2-type and C3HC4-type zinc finger containing 1 [Source:HGNC Symbol;Acc:HGNC:15864]	5.741	-0.9671	0.000176
ENSG00000177469	CAVIN1	caveolae associated protein 1 [Source:HGNC Symbol;Acc:HGNC:9688]	7.234	-0.9722	0.008452
ENSG00000277053	GTF2IP1	general transcription factor IIi pseudogene 1 [Source:HGNC Symbol;Acc:HGNC:4660]	9.009	-0.9726	0.01047
ENSG00000197111	PCBP2	poly(rC) binding protein 2 [Source:HGNC Symbol;Acc:HGNC:8648]	8.002	-0.9751	0.005379
ENSG00000091592	NLRP1	NLR family pyrin domain containing 1 [Source:HGNC Symbol;Acc:HGNC:14374]	5.293	-0.9787	0.02426
ENSG00000277998	AC107075.1	eukaryotic translation initiation factor 3, subunit E (EIF3E) pseudogene	5.897	-0.9851	0.04498
ENSG00000089094	KDM2B	lysine demethylase 2B [Source:HGNC Symbol;Acc:HGNC:13610]	5.61	-1.02	0.03341
ENSG00000176619	LMNB2	lamin B2 [Source:HGNC Symbol;Acc:HGNC:6638]	5.03	-1.022	0.004232
ENSG00000214114	MYCBP	MYC binding protein [Source:HGNC Symbol;Acc:HGNC:7554]	4.961	-1.026	0.0301
ENSG00000119943	PYROXD2	pyridine nucleotide-disulphide oxidoreductase domain 2 [Source:HGNC Symbol;Acc:HGNC:23517]	4.389	-1.091	0.02038
ENSG00000177045	SIX5	SIX homeobox 5 [Source:HGNC Symbol;Acc:HGNC:10891]	4.218	-1.091	0.02596
ENSG00000139921	TMX1	thioredoxin related transmembrane protein 1 [Source:HGNC Symbol;Acc:HGNC:15487]	8.061	-1.097	0.04919
ENSG00000100968	NFATC4	nuclear factor of activated T cells 4 [Source:HGNC Symbol;Acc:HGNC:7778]	5.205	-1.1	0.008108
ENSG00000160200	CBS	cystathionine-beta-synthase [Source:HGNC Symbol;Acc:HGNC:1550]	4.642	-1.102	0.02113
ENSG00000253293	HOXA10	homeobox A10 [Source:HGNC Symbol;Acc:HGNC:5100]	6.219	-1.111	0.031
ENSG00000145782	ATG12	autophagy related 12 [Source:HGNC Symbol;Acc:HGNC:588]	7.84	-1.119	0.006157
ENSG00000169554	ZEB2	zinc finger E-box binding homeobox 2 [Source:HGNC Symbol;Acc:HGNC:14881]	7.219	-1.137	0.02706
ENSG00000162613	FUBP1	far upstream element binding protein 1 [Source:HGNC Symbol;Acc:HGNC:4004]	8.125	-1.141	0.008848
ENSG00000117643	MAN1C1	mannosidase alpha class 1C member 1 [Source:HGNC Symbol;Acc:HGNC:19080]	5.118	-1.159	0.004653
ENSG00000100196	KDELR3	KDEL endoplasmic reticulum protein retention receptor 3 [Source:HGNC Symbol;Acc:HGNC:6306]	6.276	-1.163	0.002928
ENSG00000139178	C1RL	complement C1r subcomponent like [Source:HGNC Symbol;Acc:HGNC:21265]	4.574	-1.176	0.02046
ENSG00000198795	ZNF521	zinc finger protein 521 [Source:HGNC Symbol;Acc:HGNC:24605]	5.735	-1.176	0.04498
ENSG00000166557	TMED3	transmembrane p24 trafficking protein 3 [Source:HGNC Symbol;Acc:HGNC:28889]	6.354	-1.216	0.01151
ENSG00000131016	AKAP12	A-kinase anchoring protein 12 [Source:HGNC Symbol;Acc:HGNC:370]	9.875	-1.239	0.0003619
ENSG00000078098	FAP	fibroblast activation protein alpha [Source:HGNC Symbol;Acc:HGNC:3590]	5.929	-1.269	0.03324
ENSG00000116132	PRRX1	paired related homeobox 1 [Source:HGNC Symbol;Acc:HGNC:9142]	5.52	-1.273	0.03509
ENSG00000178229	ZNF543	zinc finger protein 543 [Source:HGNC Symbol;Acc:HGNC:25281]	5.014	-1.313	0.01922
ENSG00000187676	B3GLCT	beta 3-glucosyltransferase [Source:HGNC Symbol;Acc:HGNC:20207]	7.505	-1.33	0.004428
ENSG00000282130	NSMCE3	NSE3 homolog, SMC5-SMC6 complex component [Source:HGNC Symbol;Acc:HGNC:7677]	4.214	-1.393	0.03325
ENSG00000147010	SH3KBP1	SH3 domain containing kinase binding protein 1 [Source:HGNC Symbol;Acc:HGNC:13867]	5.389	-1.424	0.02051
ENSG00000124074	ENKD1	enkurin domain containing 1 [Source:HGNC Symbol;Acc:HGNC:25246]	4.055	-1.433	0.01768
ENSG00000016864	GLT8D1	glycosyltransferase 8 domain containing 1 [Source:HGNC Symbol;Acc:HGNC:24870]	5.274	-1.46	0.02553
ENSG00000136842	TMOD1	tropomodulin 1 [Source:HGNC Symbol;Acc:HGNC:11871]	4.151	-1.487	0.01861
ENSG00000101974	ATP11C	ATPase phospholipid transporting 11C [Source:HGNC Symbol;Acc:HGNC:13554]	4.999	-1.495	0.03754
ENSG00000163638	ADAMTS9	ADAM metallopeptidase with thrombospondin type 1 motif 9 [Source:HGNC Symbol;Acc:HGNC:13202]	4.017	-1.517	0.002016
ENSG00000127334	DYRK2	dual specificity tyrosine phosphorylation regulated kinase 2 [Source:HGNC Symbol;Acc:HGNC:3093]	6.558	-1.533	0.006607
ENSG00000152661	GJA1	gap junction protein alpha 1 [Source:HGNC Symbol;Acc:HGNC:4274]	9.206	-1.533	0.03187
ENSG00000176894	PXMP2	peroxisomal membrane protein 2 [Source:HGNC Symbol;Acc:HGNC:9716]	3.714	-1.539	0.02987
ENSG00000100297	MCM5	minichromosome maintenance complex component 5 [Source:HGNC Symbol;Acc:HGNC:6948]	4.472	-1.575	0.04849
ENSG00000275035	CCDC92	coiled-coil domain containing 92 [Source:HGNC Symbol;Acc:HGNC:29563]	5.819	-1.576	0.02427
ENSG00000069493	CLEC2D	C-type lectin domain family 2 member D [Source:HGNC Symbol;Acc:HGNC:14351]	5.036	-1.58	0.03583
ENSG00000227051	C14orf132	chromosome 14 open reading frame 132 [Source:HGNC Symbol;Acc:HGNC:20346]	5.98	-1.601	0.006251
ENSG00000166780	C16orf45	chromosome 16 open reading frame 45 [Source:HGNC Symbol;Acc:HGNC:19213]	5.704	-1.648	0.03902
ENSG00000078674	PCM1	pericentriolar material 1 [Source:HGNC Symbol;Acc:HGNC:8727]	6.73	-1.664	0.0004021
ENSG00000008517	IL32	interleukin 32 [Source:HGNC Symbol;Acc:HGNC:16830]	4.435	-1.682	0.001529
ENSG00000107902	LHPP	phospholysine phosphohistidine inorganic pyrophosphate phosphatase [Source:HGNC Symbol;Acc:HGNC:30042]	4.414	-1.711	0.009414
ENSG00000028839	TBPL1	TATA-box binding protein like 1 [Source:HGNC Symbol;Acc:HGNC:11589]	5.204	-1.75	0.01695
ENSG00000158292	GPR153	G protein-coupled receptor 153 [Source:HGNC Symbol;Acc:HGNC:23618]	4.484	-1.752	0.002745
ENSG00000164687	FABP5	fatty acid binding protein 5 [Source:HGNC Symbol;Acc:HGNC:3560]	5.33	-1.756	0.0002508
ENSG00000196290	NIF3L1	NGG1 interacting factor 3 like 1 [Source:HGNC Symbol;Acc:HGNC:13390]	4.949	-1.765	0.02427
ENSG00000091656	ZFHX4	zinc finger homeobox 4 [Source:HGNC Symbol;Acc:HGNC:30939]	6.319	-1.771	0.007082
ENSG00000134986	NREP	neuronal regeneration related protein [Source:HGNC Symbol;Acc:HGNC:16834]	6.347	-1.823	0.02426
ENSG00000123219	CENPK	centromere protein K [Source:HGNC Symbol;Acc:HGNC:29479]	4.788	-1.874	0.02728
ENSG00000162746	FCRLB	Fc receptor like B [Source:HGNC Symbol;Acc:HGNC:26431]	3.521	-1.915	0.0002184
ENSG00000135338	LCA5	LCA5, lebercilin [Source:HGNC Symbol;Acc:HGNC:31923]	3.283	-1.974	0.0003299
ENSG00000154781	CCDC174	coiled-coil domain containing 174 [Source:HGNC Symbol;Acc:HGNC:28033]	4.519	-2.02	0.03314
ENSG00000269242	AC010422.3	novel transcript	3.853	-2.041	0.01545
ENSG00000196517	SLC6A9	solute carrier family 6 member 9 [Source:HGNC Symbol;Acc:HGNC:11056]	3.901	-2.093	0.04498
ENSG00000102445	RUBCNL	RUN and cysteine rich domain containing beclin 1 interacting protein like [Source:HGNC Symbol;Acc:HGNC:20420]	3.944	-2.099	0.01078
ENSG00000122877	EGR2	early growth response 2 [Source:HGNC Symbol;Acc:HGNC:3239]	3.664	-2.141	0.0002034
ENSG00000126787	DLGAP5	DLG associated protein 5 [Source:HGNC Symbol;Acc:HGNC:16864]	3.208	-2.193	0.04992
ENSG00000122257	RBBP6	RB binding protein 6, ubiquitin ligase [Source:HGNC Symbol;Acc:HGNC:9889]	5.526	-2.2	0.04374
ENSG00000138160	KIF11	kinesin family member 11 [Source:HGNC Symbol;Acc:HGNC:6388]	4.495	-2.201	0.03714
ENSG00000110042	DTX4	deltex E3 ubiquitin ligase 4 [Source:HGNC Symbol;Acc:HGNC:29151]	3.114	-2.211	0.005819
ENSG00000196387	ZNF140	zinc finger protein 140 [Source:HGNC Symbol;Acc:HGNC:12925]	4.844	-2.358	0.00719
ENSG00000122547	EEPD1	endonuclease/exonuclease/phosphatase family domain containing 1 [Source:HGNC Symbol;Acc:HGNC:22223]	4.838	-2.371	0.02273
ENSG00000113734	BNIP1	BCL2 interacting protein 1 [Source:HGNC Symbol;Acc:HGNC:1082]	3.507	-2.433	0.04984
ENSG00000131153	GINS2	GINS complex subunit 2 [Source:HGNC Symbol;Acc:HGNC:24575]	4.159	-2.469	0.005506
ENSG00000138398	PPIG	peptidylprolyl isomerase G [Source:HGNC Symbol;Acc:HGNC:14650]	4.751	-2.583	0.005762
ENSG00000224313	DXO	decapping exoribonuclease [Source:HGNC Symbol;Acc:HGNC:2992]	2.534	-2.647	0.03117
ENSG00000099957	P2RX6	purinergic receptor P2X 6 [Source:HGNC Symbol;Acc:HGNC:8538]	3.799	-2.796	0.004428
ENSG00000131732	ZCCHC9	zinc finger CCHC-type containing 9 [Source:HGNC Symbol;Acc:HGNC:25424]	5.446	-2.83	0.03187
ENSG00000130035	GALNT8	polypeptide N-acetylgalactosaminyltransferase 8 [Source:HGNC Symbol;Acc:HGNC:4130]	2.928	-2.858	0.009119
ENSG00000134443	GRP	gastrin releasing peptide [Source:HGNC Symbol;Acc:HGNC:4605]	3.474	-2.879	0.04312
ENSG00000106399	RPA3	replication protein A3 [Source:HGNC Symbol;Acc:HGNC:10291]	4.427	-2.887	0.001113
ENSG00000119866	BCL11A	B cell CLL/lymphoma 11A [Source:HGNC Symbol;Acc:HGNC:13221]	6.229	-2.979	0.02221
ENSG00000240069	GPAA1P1	glycosylphosphatidylinositol anchor attachment 1 pseudogene 1 [Source:HGNC Symbol;Acc:HGNC:4447]	2.426	-3.056	0.01627
ENSG00000278211	TRIM69	tripartite motif containing 69 [Source:HGNC Symbol;Acc:HGNC:17857]	4.168	-3.175	0.02663
ENSG00000132465	JCHAIN	joining chain of multimeric IgA and IgM [Source:HGNC Symbol;Acc:HGNC:5713]	5.644	-3.215	0.000671
ENSG00000143248	RGS5	regulator of G protein signaling 5 [Source:HGNC Symbol;Acc:HGNC:10001]	3.502	-3.291	0.02366
ENSG00000281775	FTCD	formimidoyltransferase cyclodeaminase [Source:HGNC Symbol;Acc:HGNC:3974]	2.677	-3.652	0.0329
ENSG00000118849	RARRES1	retinoic acid receptor responder 1 [Source:HGNC Symbol;Acc:HGNC:9867]	3.169	-3.815	0.0005003
ENSG00000070718	AP3M2	adaptor related protein complex 3 subunit mu 2 [Source:HGNC Symbol;Acc:HGNC:570]	5.23	-3.99	0.000189
ENSG00000281690	ADAMTS12	ADAM metallopeptidase with thrombospondin type 1 motif 12 [Source:HGNC Symbol;Acc:HGNC:14605]	2.131	-4.07	0.04054
ENSG00000235360	C6orf47	chromosome 6 open reading frame 47 [Source:HGNC Symbol;Acc:HGNC:19076]	3.113	-4.259	0.02121
ENSG00000031691	CENPQ	centromere protein Q [Source:HGNC Symbol;Acc:HGNC:21347]	4.153	-4.474	3.989e-07
ENSG00000149050	ZNF214	zinc finger protein 214 [Source:HGNC Symbol;Acc:HGNC:13006]	3.546	-4.864	0.003426
ENSG00000249244	AC110373.1	glycerol kinase 2 pseudogene	4.399	-4.996	0.03325
ENSG00000274810	NPHP3-ACAD11	NPHP3-ACAD11 readthrough (NMD candidate) [Source:HGNC Symbol;Acc:HGNC:48351]	2.843	-5.888	0.003315
ENSG00000278599	TBC1D3E	TBC1 domain family member 3E [Source:HGNC Symbol;Acc:HGNC:27071]	1.752	-5.976	0.01584
ENSG00000230092	AL669831.4	F-box only protein 25 (FBXO25) pseudogene	2.597	-6.025	0.0001255

## Sheet: 314DEGs_EPDHTvsE2DHT_PCOS
Suppl Table 3 D: List of 314 DEGs (false discovery rate, FDR <0.05) uniquely expressed in E2P4DHT vs. E2DHT post-treated in eSC PCOS
GeneID	Gene name	Description	log mean	LogFC	FDR
ENSG00000280571	AC006059.2	novel transcript	3.579	4.764	0.003009
ENSG00000278685	IQCA1L	IQ motif containing with AAA domain 1 like [Source:HGNC Symbol;Acc:HGNC:22831]	2.024	4.755	0.0007374
ENSG00000064655	EYA2	EYA transcriptional coactivator and phosphatase 2 [Source:HGNC Symbol;Acc:HGNC:3520]	3.154	4.628	0.001409
ENSG00000165449	SLC16A9	solute carrier family 16 member 9 [Source:HGNC Symbol;Acc:HGNC:23520]	2.386	4.283	0.013
ENSG00000139292	LGR5	leucine rich repeat containing G protein-coupled receptor 5 [Source:HGNC Symbol;Acc:HGNC:4504]	2.28	4.264	0.02045
ENSG00000188580	NKAIN2	sodium/potassium transporting ATPase interacting 2 [Source:HGNC Symbol;Acc:HGNC:16443]	2.672	4.212	0.0326
ENSG00000167306	MYO5B	myosin VB [Source:HGNC Symbol;Acc:HGNC:7603]	4.472	4.152	0.002678
ENSG00000102174	PHEX	phosphate regulating endopeptidase homolog X-linked [Source:HGNC Symbol;Acc:HGNC:8918]	2.718	3.814	0.0001454
ENSG00000215277	RNF212B	ring finger protein 212B [Source:HGNC Symbol;Acc:HGNC:20438]	2.507	3.789	0.01343
ENSG00000254206	NPIPB11	nuclear pore complex interacting protein family member B11 [Source:HGNC Symbol;Acc:HGNC:37453]	2.741	3.559	0.03158
ENSG00000164675	IQUB	IQ motif and ubiquitin domain containing [Source:HGNC Symbol;Acc:HGNC:21995]	2.034	3.556	0.007679
ENSG00000197121	PGAP1	post-GPI attachment to proteins 1 [Source:HGNC Symbol;Acc:HGNC:25712]	4.966	3.515	4.228e-05
ENSG00000129214	SHBG	sex hormone binding globulin [Source:HGNC Symbol;Acc:HGNC:10839]	3.38	3.427	0.01194
ENSG00000006459	KDM7A	lysine demethylase 7A [Source:HGNC Symbol;Acc:HGNC:22224]	3.436	3.426	0.000446
ENSG00000214347	AC011491.1	adenylate kinase isoenzyme 1-like [Source:NCBI gene;Acc:390877]	2.061	3.383	0.039
ENSG00000108306	FBXL20	F-box and leucine rich repeat protein 20 [Source:HGNC Symbol;Acc:HGNC:24679]	6.652	3.34	2.305e-05
ENSG00000122735	DNAI1	dynein axonemal intermediate chain 1 [Source:HGNC Symbol;Acc:HGNC:2954]	2.62	3.305	0.003809
ENSG00000232862	AL138787.1	implantation-associated protein (DKFZp564K142) pseudogene	1.847	3.301	0.03654
ENSG00000196277	GRM7	glutamate metabotropic receptor 7 [Source:HGNC Symbol;Acc:HGNC:4599]	4.029	3.285	0.006323
ENSG00000121542	SEC22A	SEC22 homolog A, vesicle trafficking protein [Source:HGNC Symbol;Acc:HGNC:20260]	5.318	3.278	0.001533
ENSG00000094841	UPRT	uracil phosphoribosyltransferase homolog [Source:HGNC Symbol;Acc:HGNC:28334]	3.915	3.277	0.009379
ENSG00000152932	RAB3C	RAB3C, member RAS oncogene family [Source:HGNC Symbol;Acc:HGNC:30269]	2.341	3.192	7.209e-05
ENSG00000183474	GTF2H2C	GTF2H2 family member C [Source:HGNC Symbol;Acc:HGNC:31394]	3.694	3.057	4.496e-07
ENSG00000163666	HESX1	HESX homeobox 1 [Source:HGNC Symbol;Acc:HGNC:4877]	2.483	2.931	0.02911
ENSG00000135315	CEP162	centrosomal protein 162 [Source:HGNC Symbol;Acc:HGNC:21107]	3.666	2.93	0.007193
ENSG00000284610	AC107918.4	RNA binding protein, fox-1 homolog (C. elegans) 1 (RBFOX1) pseudogene	4.069	2.927	0.04217
ENSG00000198019	FCGR1B	Fc fragment of IgG receptor Ib [Source:HGNC Symbol;Acc:HGNC:3614]	2.151	2.772	0.04479
ENSG00000096968	JAK2	Janus kinase 2 [Source:HGNC Symbol;Acc:HGNC:6192]	4.021	2.758	0.04623
ENSG00000163739	CXCL1	C-X-C motif chemokine ligand 1 [Source:HGNC Symbol;Acc:HGNC:4602]	2.024	2.727	0.04623
ENSG00000144668	ITGA9	integrin subunit alpha 9 [Source:HGNC Symbol;Acc:HGNC:6145]	2.54	2.711	0.005358
ENSG00000110324	IL10RA	interleukin 10 receptor subunit alpha [Source:HGNC Symbol;Acc:HGNC:5964]	2.655	2.686	0.01953
ENSG00000177483	RBM44	RNA binding motif protein 44 [Source:HGNC Symbol;Acc:HGNC:24756]	2.761	2.682	0.02378
ENSG00000130528	HRC	histidine rich calcium binding protein [Source:HGNC Symbol;Acc:HGNC:5178]	2.174	2.631	0.03723
ENSG00000261143	ADAMTS7P3	ADAMTS7 pseudogene 3 [Source:HGNC Symbol;Acc:HGNC:49409]	3.172	2.624	0.04817
ENSG00000162896	PIGR	polymeric immunoglobulin receptor [Source:HGNC Symbol;Acc:HGNC:8968]	4.271	2.61	0.008114
ENSG00000162981	FAM84A	family with sequence similarity 84 member A [Source:HGNC Symbol;Acc:HGNC:20743]	4.708	2.575	0.005595
ENSG00000276203	ANKRD20A3	ankyrin repeat domain 20 family member A3 [Source:HGNC Symbol;Acc:HGNC:31981]	3.731	2.559	3.29e-05
ENSG00000101096	NFATC2	nuclear factor of activated T cells 2 [Source:HGNC Symbol;Acc:HGNC:7776]	2.465	2.554	0.04598
ENSG00000089123	TASP1	taspase 1 [Source:HGNC Symbol;Acc:HGNC:15859]	3.624	2.45	0.03313
ENSG00000114988	LMAN2L	lectin, mannose binding 2 like [Source:HGNC Symbol;Acc:HGNC:19263]	4.515	2.4	0.001409
ENSG00000103021	CCDC113	coiled-coil domain containing 113 [Source:HGNC Symbol;Acc:HGNC:25002]	4.809	2.358	0.0243
ENSG00000163357	DCST1	DC-STAMP domain containing 1 [Source:HGNC Symbol;Acc:HGNC:26539]	2.322	2.352	0.004336
ENSG00000260261	AC124944.3	programmed cell death 6 (PDCD6) pseudogene	4.681	2.349	0.03507
ENSG00000249896	LINC02495	long intergenic non-protein coding RNA 2495 [Source:HGNC Symbol;Acc:HGNC:27728]	4.505	2.308	0.003809
ENSG00000171126	KCNG3	potassium voltage-gated channel modifier subfamily G member 3 [Source:HGNC Symbol;Acc:HGNC:18306]	1.894	2.225	0.04634
ENSG00000100060	MFNG	MFNG O-fucosylpeptide 3-beta-N-acetylglucosaminyltransferase [Source:HGNC Symbol;Acc:HGNC:7038]	2.05	2.214	0.02064
ENSG00000145198	VWA5B2	von Willebrand factor A domain containing 5B2 [Source:HGNC Symbol;Acc:HGNC:25144]	2.484	2.213	0.028
ENSG00000277475	AC213203.2		1.957	2.209	0.03879
ENSG00000174038	C9orf131	chromosome 9 open reading frame 131 [Source:HGNC Symbol;Acc:HGNC:31418]	2.337	2.19	0.04479
ENSG00000228696	ARL17B	ADP ribosylation factor like GTPase 17B [Source:HGNC Symbol;Acc:HGNC:32387]	4.054	2.153	0.003311
ENSG00000148677	ANKRD1	ankyrin repeat domain 1 [Source:HGNC Symbol;Acc:HGNC:15819]	5.309	2.15	0.0326
ENSG00000120885	CLU	clusterin [Source:HGNC Symbol;Acc:HGNC:2095]	5.455	2.149	0.013
ENSG00000242715	CCDC169	coiled-coil domain containing 169 [Source:HGNC Symbol;Acc:HGNC:34361]	4.802	2.133	0.01797
ENSG00000176601	MAP3K19	mitogen-activated protein kinase kinase kinase 19 [Source:HGNC Symbol;Acc:HGNC:26249]	2.454	2.033	0.001744
ENSG00000267508	ZNF285	zinc finger protein 285 [Source:HGNC Symbol;Acc:HGNC:13079]	3.783	2.019	0.03887
ENSG00000105793	GTPBP10	GTP binding protein 10 [Source:HGNC Symbol;Acc:HGNC:25106]	4.978	2.004	0.02482
ENSG00000168907	PLA2G4F	phospholipase A2 group IVF [Source:HGNC Symbol;Acc:HGNC:27396]	2.89	1.969	0.03887
ENSG00000221843	C2orf16	chromosome 2 open reading frame 16 [Source:HGNC Symbol;Acc:HGNC:25275]	2.766	1.965	0.01602
ENSG00000096063	SRPK1	SRSF protein kinase 1 [Source:HGNC Symbol;Acc:HGNC:11305]	4.596	1.948	0.002583
ENSG00000128203	ASPHD2	aspartate beta-hydroxylase domain containing 2 [Source:HGNC Symbol;Acc:HGNC:30437]	3.973	1.936	0.01162
ENSG00000180934	OR56A1	olfactory receptor family 56 subfamily A member 1 [Source:HGNC Symbol;Acc:HGNC:14781]	3.544	1.923	0.03393
ENSG00000161031	PGLYRP2	peptidoglycan recognition protein 2 [Source:HGNC Symbol;Acc:HGNC:30013]	2.412	1.919	0.04145
ENSG00000127824	TUBA4A	tubulin alpha 4a [Source:HGNC Symbol;Acc:HGNC:12407]	4.581	1.882	0.005641
ENSG00000155511	GRIA1	glutamate ionotropic receptor AMPA type subunit 1 [Source:HGNC Symbol;Acc:HGNC:4571]	3.34	1.86	0.0004197
ENSG00000158006	PAFAH2	platelet activating factor acetylhydrolase 2 [Source:HGNC Symbol;Acc:HGNC:8579]	4.659	1.852	0.0274
ENSG00000092969	TGFB2	transforming growth factor beta 2 [Source:HGNC Symbol;Acc:HGNC:11768]	6.064	1.798	0.0007157
ENSG00000274675	GTF2H2C_2	GTF2H2 family member C, copy 2 [Source:HGNC Symbol;Acc:HGNC:35418]	3.682	1.791	0.04245
ENSG00000120925	RNF170	ring finger protein 170 [Source:HGNC Symbol;Acc:HGNC:25358]	5.557	1.777	0.04598
ENSG00000182050	MGAT4C	MGAT4 family member C [Source:HGNC Symbol;Acc:HGNC:30871]	4.871	1.754	0.008849
ENSG00000156049	GNA14	G protein subunit alpha 14 [Source:HGNC Symbol;Acc:HGNC:4382]	4.027	1.752	0.0251
ENSG00000180573	HIST1H2AC	histone cluster 1 H2A family member c [Source:HGNC Symbol;Acc:HGNC:4733]	4.896	1.707	0.004724
ENSG00000183691	NOG	noggin [Source:HGNC Symbol;Acc:HGNC:7866]	6.871	1.695	0.001918
ENSG00000160796	NBEAL2	neurobeachin like 2 [Source:HGNC Symbol;Acc:HGNC:31928]	3.625	1.656	0.004662
ENSG00000026751	SLAMF7	SLAM family member 7 [Source:HGNC Symbol;Acc:HGNC:21394]	3.019	1.64	0.02024
ENSG00000169857	AVEN	apoptosis and caspase activation inhibitor [Source:HGNC Symbol;Acc:HGNC:13509]	3.246	1.609	0.0333
ENSG00000078403	MLLT10	MLLT10, histone lysine methyltransferase DOT1L cofactor [Source:HGNC Symbol;Acc:HGNC:16063]	4.305	1.606	0.02964
ENSG00000131725	WDR44	WD repeat domain 44 [Source:HGNC Symbol;Acc:HGNC:30512]	4.58	1.602	0.0407
ENSG00000234616	JRK	Jrk helix-turn-helix protein [Source:HGNC Symbol;Acc:HGNC:6199]	4.32	1.587	0.0008348
ENSG00000128917	DLL4	delta like canonical Notch ligand 4 [Source:HGNC Symbol;Acc:HGNC:2910]	4.792	1.585	0.02061
ENSG00000095303	PTGS1	prostaglandin-endoperoxide synthase 1 [Source:HGNC Symbol;Acc:HGNC:9604]	4.21	1.57	0.03432
ENSG00000166869	CHP2	calcineurin like EF-hand protein 2 [Source:HGNC Symbol;Acc:HGNC:24927]	3.136	1.544	0.02378
ENSG00000085265	FCN1	ficolin 1 [Source:HGNC Symbol;Acc:HGNC:3623]	3.367	1.494	0.03432
ENSG00000124256	ZBP1	Z-DNA binding protein 1 [Source:HGNC Symbol;Acc:HGNC:16176]	3.678	1.487	0.0229
ENSG00000075643	MOCOS	molybdenum cofactor sulfurase [Source:HGNC Symbol;Acc:HGNC:18234]	4.026	1.464	0.04598
ENSG00000167244	IGF2	insulin like growth factor 2 [Source:HGNC Symbol;Acc:HGNC:5466]	5.792	1.438	0.02228
ENSG00000100012	SEC14L3	SEC14 like lipid binding 3 [Source:HGNC Symbol;Acc:HGNC:18655]	2.795	1.428	0.03133
ENSG00000216490	IFI30	IFI30, lysosomal thiol reductase [Source:HGNC Symbol;Acc:HGNC:5398]	5.632	1.421	0.0009148
ENSG00000198774	RASSF9	Ras association domain family member 9 [Source:HGNC Symbol;Acc:HGNC:15739]	3.305	1.409	0.02197
ENSG00000080031	PTPRH	protein tyrosine phosphatase, receptor type H [Source:HGNC Symbol;Acc:HGNC:9672]	3.436	1.396	0.0299
ENSG00000039068	CDH1	cadherin 1 [Source:HGNC Symbol;Acc:HGNC:1748]	4.052	1.383	0.003049
ENSG00000163590	PPM1L	protein phosphatase, Mg2+/Mn2+ dependent 1L [Source:HGNC Symbol;Acc:HGNC:16381]	3.524	1.377	0.00719
ENSG00000143322	ABL2	ABL proto-oncogene 2, non-receptor tyrosine kinase [Source:HGNC Symbol;Acc:HGNC:77]	5.434	1.364	0.009977
ENSG00000119900	OGFRL1	opioid growth factor receptor like 1 [Source:HGNC Symbol;Acc:HGNC:21378]	5.662	1.362	0.01602
ENSG00000168824	NSG1	neuronal vesicle trafficking associated 1 [Source:HGNC Symbol;Acc:HGNC:18790]	3.893	1.348	0.0091
ENSG00000132182	NUP210	nucleoporin 210 [Source:HGNC Symbol;Acc:HGNC:30052]	3.542	1.341	0.01722
ENSG00000225449	RAB6C-AS1	RAB6C antisense RNA 1 [Source:HGNC Symbol;Acc:HGNC:49278]	3.228	1.32	0.02378
ENSG00000189164	ZNF527	zinc finger protein 527 [Source:HGNC Symbol;Acc:HGNC:29385]	4.925	1.275	0.01142
ENSG00000105953	OGDH	oxoglutarate dehydrogenase [Source:HGNC Symbol;Acc:HGNC:8124]	5.077	1.267	0.0007282
ENSG00000168676	KCTD19	potassium channel tetramerization domain containing 19 [Source:HGNC Symbol;Acc:HGNC:24753]	3.834	1.257	0.01606
ENSG00000196391	ZNF774	zinc finger protein 774 [Source:HGNC Symbol;Acc:HGNC:33108]	4.949	1.256	0.01977
ENSG00000170075	GPR37L1	G protein-coupled receptor 37 like 1 [Source:HGNC Symbol;Acc:HGNC:14923]	3.918	1.237	0.03887
ENSG00000234828	IQCM	IQ motif containing M [Source:HGNC Symbol;Acc:HGNC:53443]	3.45	1.227	0.005497
ENSG00000181626	ANKRD62	ankyrin repeat domain 62 [Source:HGNC Symbol;Acc:HGNC:35241]	3.582	1.219	0.04896
ENSG00000167751	KLK2	kallikrein related peptidase 2 [Source:HGNC Symbol;Acc:HGNC:6363]	3.18	1.212	0.03722
ENSG00000105778	AVL9	AVL9 cell migration associated [Source:HGNC Symbol;Acc:HGNC:28994]	5.401	1.203	0.02377
ENSG00000160654	CD3G	CD3g molecule [Source:HGNC Symbol;Acc:HGNC:1675]	3.941	1.195	0.01463
ENSG00000182183	SHISAL2A	shisa like 2A [Source:HGNC Symbol;Acc:HGNC:28757]	3.434	1.152	0.04937
ENSG00000258366	RTEL1	regulator of telomere elongation helicase 1 [Source:HGNC Symbol;Acc:HGNC:15888]	3.807	1.114	0.0326
ENSG00000188868	ZNF563	zinc finger protein 563 [Source:HGNC Symbol;Acc:HGNC:30498]	3.588	1.098	0.0463
ENSG00000165185	KIAA1958	KIAA1958 [Source:HGNC Symbol;Acc:HGNC:23427]	4.14	1.09	0.02496
ENSG00000162415	ZSWIM5	zinc finger SWIM-type containing 5 [Source:HGNC Symbol;Acc:HGNC:29299]	4.641	1.089	0.01125
ENSG00000283707	AC275455.1		3.872	1.033	0.02496
ENSG00000010310	GIPR	gastric inhibitory polypeptide receptor [Source:HGNC Symbol;Acc:HGNC:4271]	4.503	1.032	0.04769
ENSG00000144406	UNC80	unc-80 homolog, NALCN channel complex subunit [Source:HGNC Symbol;Acc:HGNC:26582]	5.187	1.023	0.003311
ENSG00000165023	DIRAS2	DIRAS family GTPase 2 [Source:HGNC Symbol;Acc:HGNC:19323]	4.359	1.021	0.04623
ENSG00000263002	ZNF234	zinc finger protein 234 [Source:HGNC Symbol;Acc:HGNC:13027]	4.489	1.005	0.04479
ENSG00000159167	STC1	stanniocalcin 1 [Source:HGNC Symbol;Acc:HGNC:11373]	10.23	0.9114	0.04623
ENSG00000121897	LIAS	lipoic acid synthetase [Source:HGNC Symbol;Acc:HGNC:16429]	5.231	0.8454	0.02392
ENSG00000164976	MYORG	myogenesis regulating glycosidase (putative) [Source:HGNC Symbol;Acc:HGNC:19918]	5.017	0.8152	0.03158
ENSG00000180616	SSTR2	somatostatin receptor 2 [Source:HGNC Symbol;Acc:HGNC:11331]	5.062	0.7287	0.04635
ENSG00000102096	PIM2	Pim-2 proto-oncogene, serine/threonine kinase [Source:HGNC Symbol;Acc:HGNC:8987]	7.013	0.6868	0.0407
ENSG00000186577	SMIM29	small integral membrane protein 29 [Source:HGNC Symbol;Acc:HGNC:1340]	5.849	0.639	0.03722
ENSG00000100106	TRIOBP	TRIO and F-actin binding protein [Source:HGNC Symbol;Acc:HGNC:17009]	6.74	-0.5971	0.03347
ENSG00000088930	XRN2	5'-3' exoribonuclease 2 [Source:HGNC Symbol;Acc:HGNC:12836]	5.637	-0.6367	0.0225
ENSG00000145741	BTF3	basic transcription factor 3 [Source:HGNC Symbol;Acc:HGNC:1125]	7.663	-0.6379	0.02496
ENSG00000169813	HNRNPF	heterogeneous nuclear ribonucleoprotein F [Source:HGNC Symbol;Acc:HGNC:5039]	7.061	-0.6611	0.02313
ENSG00000103275	UBE2I	ubiquitin conjugating enzyme E2 I [Source:HGNC Symbol;Acc:HGNC:12485]	7.135	-0.6775	0.008849
ENSG00000122565	CBX3	chromobox 3 [Source:HGNC Symbol;Acc:HGNC:1553]	7.294	-0.6802	0.02216
ENSG00000125691	RPL23	ribosomal protein L23 [Source:HGNC Symbol;Acc:HGNC:10316]	8.825	-0.72	0.0216
ENSG00000011523	CEP68	centrosomal protein 68 [Source:HGNC Symbol;Acc:HGNC:29076]	4.826	-0.7429	0.01953
ENSG00000197958	RPL12	ribosomal protein L12 [Source:HGNC Symbol;Acc:HGNC:10302]	8.613	-0.7457	0.04635
ENSG00000101421	CHMP4B	charged multivesicular body protein 4B [Source:HGNC Symbol;Acc:HGNC:16171]	5.116	-0.7718	0.03158
ENSG00000035862	TIMP2	TIMP metallopeptidase inhibitor 2 [Source:HGNC Symbol;Acc:HGNC:11821]	8.502	-0.8086	0.01846
ENSG00000197343	ZNF655	zinc finger protein 655 [Source:HGNC Symbol;Acc:HGNC:30899]	5.358	-0.8147	0.01263
ENSG00000116157	GPX7	glutathione peroxidase 7 [Source:HGNC Symbol;Acc:HGNC:4559]	5.465	-0.8213	0.02376
ENSG00000158747	NBL1	NBL1, DAN family BMP antagonist [Source:HGNC Symbol;Acc:HGNC:7650]	6.81	-0.8277	0.04126
ENSG00000166794	PPIB	peptidylprolyl isomerase B [Source:HGNC Symbol;Acc:HGNC:9255]	6.9	-0.8348	0.02884
ENSG00000175573	C11orf68	chromosome 11 open reading frame 68 [Source:HGNC Symbol;Acc:HGNC:28801]	4.779	-0.8406	0.04598
ENSG00000258128	MKRN9P	makorin ring finger protein 9, pseudogene [Source:HGNC Symbol;Acc:HGNC:7116]	4.739	-0.8473	0.0091
ENSG00000163453	IGFBP7	insulin like growth factor binding protein 7 [Source:HGNC Symbol;Acc:HGNC:5476]	9.149	-0.8474	0.01162
ENSG00000104331	IMPAD1	inositol monophosphatase domain containing 1 [Source:HGNC Symbol;Acc:HGNC:26019]	5.339	-0.8715	0.04598
ENSG00000134285	FKBP11	FK506 binding protein 11 [Source:HGNC Symbol;Acc:HGNC:18624]	5.798	-0.8742	0.03432
ENSG00000068697	LAPTM4A	lysosomal protein transmembrane 4 alpha [Source:HGNC Symbol;Acc:HGNC:6924]	7.73	-0.8769	0.04653
ENSG00000123131	PRDX4	peroxiredoxin 4 [Source:HGNC Symbol;Acc:HGNC:17169]	7.523	-0.8802	0.03879
ENSG00000137814	HAUS2	HAUS augmin like complex subunit 2 [Source:HGNC Symbol;Acc:HGNC:25530]	6.223	-0.9071	0.02658
ENSG00000104774	MAN2B1	mannosidase alpha class 2B member 1 [Source:HGNC Symbol;Acc:HGNC:6826]	4.962	-0.9133	0.03932
ENSG00000278032	LY6E	lymphocyte antigen 6 family member E [Source:HGNC Symbol;Acc:HGNC:6727]	6.284	-0.9213	0.03001
ENSG00000118816	CCNI	cyclin I [Source:HGNC Symbol;Acc:HGNC:1595]	7.661	-0.9263	0.02298
ENSG00000136235	GPNMB	glycoprotein nmb [Source:HGNC Symbol;Acc:HGNC:4462]	7.562	-0.9365	0.001393
ENSG00000143387	CTSK	cathepsin K [Source:HGNC Symbol;Acc:HGNC:2536]	8.234	-0.9417	0.005241
ENSG00000165424	ZCCHC24	zinc finger CCHC-type containing 24 [Source:HGNC Symbol;Acc:HGNC:26911]	5.957	-0.9541	0.009888
ENSG00000253276	CCDC71L	coiled-coil domain containing 71 like [Source:HGNC Symbol;Acc:HGNC:26685]	5.278	-0.9982	0.02061
ENSG00000092199	HNRNPC	heterogeneous nuclear ribonucleoprotein C (C1/C2) [Source:HGNC Symbol;Acc:HGNC:5035]	6.852	-1.002	0.0324
ENSG00000136938	ANP32B	acidic nuclear phosphoprotein 32 family member B [Source:HGNC Symbol;Acc:HGNC:16677]	6.524	-1.023	0.002657
ENSG00000147403	RPL10	ribosomal protein L10 [Source:HGNC Symbol;Acc:HGNC:10298]	7.327	-1.024	0.02045
ENSG00000089327	FXYD5	FXYD domain containing ion transport regulator 5 [Source:HGNC Symbol;Acc:HGNC:4029]	5.595	-1.025	0.007343
ENSG00000145020	AMT	aminomethyltransferase [Source:HGNC Symbol;Acc:HGNC:473]	4.393	-1.029	0.028
ENSG00000151692	RNF144A	ring finger protein 144A [Source:HGNC Symbol;Acc:HGNC:20457]	4.726	-1.033	0.01318
ENSG00000101680	LAMA1	laminin subunit alpha 1 [Source:HGNC Symbol;Acc:HGNC:6481]	5.639	-1.052	0.009559
ENSG00000167535	CACNB3	calcium voltage-gated channel auxiliary subunit beta 3 [Source:HGNC Symbol;Acc:HGNC:1403]	5.071	-1.053	0.04217
ENSG00000246705	H2AFJ	H2A histone family member J [Source:HGNC Symbol;Acc:HGNC:14456]	5.307	-1.055	0.0326
ENSG00000104870	FCGRT	Fc fragment of IgG receptor and transporter [Source:HGNC Symbol;Acc:HGNC:3621]	7.04	-1.076	0.03654
ENSG00000176209	SMIM19	small integral membrane protein 19 [Source:HGNC Symbol;Acc:HGNC:25166]	6.397	-1.107	0.04993
ENSG00000124006	OBSL1	obscurin like 1 [Source:HGNC Symbol;Acc:HGNC:29092]	5.346	-1.114	0.003404
ENSG00000167106	FAM102A	family with sequence similarity 102 member A [Source:HGNC Symbol;Acc:HGNC:31419]	4.92	-1.115	0.00228
ENSG00000169439	SDC2	syndecan 2 [Source:HGNC Symbol;Acc:HGNC:10659]	5.678	-1.115	0.03654
ENSG00000142089	IFITM3	interferon induced transmembrane protein 3 [Source:HGNC Symbol;Acc:HGNC:5414]	8.501	-1.12	0.01859
ENSG00000204642	HLA-F	major histocompatibility complex, class I, F [Source:HGNC Symbol;Acc:HGNC:4963]	4.183	-1.131	0.03432
ENSG00000168807	SNTB2	syntrophin beta 2 [Source:HGNC Symbol;Acc:HGNC:11169]	5.865	-1.142	0.02378
ENSG00000164932	CTHRC1	collagen triple helix repeat containing 1 [Source:HGNC Symbol;Acc:HGNC:18831]	6.828	-1.145	0.04195
ENSG00000120324	PCDHB10	protocadherin beta 10 [Source:HGNC Symbol;Acc:HGNC:8681]	3.847	-1.163	0.02526
ENSG00000163755	HPS3	HPS3, biogenesis of lysosomal organelles complex 2 subunit 1 [Source:HGNC Symbol;Acc:HGNC:15597]	6.473	-1.185	0.02376
ENSG00000132326	PER2	period circadian regulator 2 [Source:HGNC Symbol;Acc:HGNC:8846]	8.169	-1.203	0.03993
ENSG00000136859	ANGPTL2	angiopoietin like 2 [Source:HGNC Symbol;Acc:HGNC:490]	5.789	-1.21	0.0333
ENSG00000171703	TCEA2	transcription elongation factor A2 [Source:HGNC Symbol;Acc:HGNC:11614]	4.963	-1.215	0.002694
ENSG00000070214	SLC44A1	solute carrier family 44 member 1 [Source:HGNC Symbol;Acc:HGNC:18798]	6.802	-1.216	0.04379
ENSG00000070081	NUCB2	nucleobindin 2 [Source:HGNC Symbol;Acc:HGNC:8044]	6.824	-1.22	0.01463
ENSG00000136783	NIPSNAP3A	nipsnap homolog 3A [Source:HGNC Symbol;Acc:HGNC:23619]	5.162	-1.222	0.0216
ENSG00000129292	PHF20L1	PHD finger protein 20 like 1 [Source:HGNC Symbol;Acc:HGNC:24280]	5.367	-1.233	0.04479
ENSG00000177042	TMEM80	transmembrane protein 80 [Source:HGNC Symbol;Acc:HGNC:27453]	5.051	-1.237	0.008215
ENSG00000132406	TMEM128	transmembrane protein 128 [Source:HGNC Symbol;Acc:HGNC:28201]	6.662	-1.239	0.006163
ENSG00000204899	MZT1	mitotic spindle organizing protein 1 [Source:HGNC Symbol;Acc:HGNC:33830]	5.538	-1.251	0.03158
ENSG00000167081	PBX3	PBX homeobox 3 [Source:HGNC Symbol;Acc:HGNC:8634]	5.059	-1.252	0.04785
ENSG00000175048	ZDHHC14	zinc finger DHHC-type containing 14 [Source:HGNC Symbol;Acc:HGNC:20341]	4.475	-1.253	0.007129
ENSG00000105968	H2AFV	H2A histone family member V [Source:HGNC Symbol;Acc:HGNC:20664]	5.732	-1.269	0.04653
ENSG00000120963	ZNF706	zinc finger protein 706 [Source:HGNC Symbol;Acc:HGNC:24992]	6.429	-1.281	0.03164
ENSG00000121900	TMEM54	transmembrane protein 54 [Source:HGNC Symbol;Acc:HGNC:24143]	3.081	-1.281	0.04178
ENSG00000166845	C18orf54	chromosome 18 open reading frame 54 [Source:HGNC Symbol;Acc:HGNC:13796]	6.816	-1.308	0.03158
ENSG00000111799	COL12A1	collagen type XII alpha 1 chain [Source:HGNC Symbol;Acc:HGNC:2188]	8.163	-1.311	0.0113
ENSG00000049167	ERCC8	ERCC excision repair 8, CSA ubiquitin ligase complex subunit [Source:HGNC Symbol;Acc:HGNC:3439]	4.535	-1.314	0.03993
ENSG00000166710	B2M	beta-2-microglobulin [Source:HGNC Symbol;Acc:HGNC:914]	8.768	-1.323	0.03133
ENSG00000087303	NID2	nidogen 2 [Source:HGNC Symbol;Acc:HGNC:13389]	4.935	-1.332	0.04126
ENSG00000198498	TMA16	translation machinery associated 16 homolog [Source:HGNC Symbol;Acc:HGNC:25638]	4.995	-1.334	0.01953
ENSG00000155438	NIFK	nucleolar protein interacting with the FHA domain of MKI67 [Source:HGNC Symbol;Acc:HGNC:17838]	5.149	-1.336	0.03932
ENSG00000163512	AZI2	5-azacytidine induced 2 [Source:HGNC Symbol;Acc:HGNC:24002]	5.852	-1.34	0.04896
ENSG00000111653	ING4	inhibitor of growth family member 4 [Source:HGNC Symbol;Acc:HGNC:19423]	4.883	-1.395	0.0326
ENSG00000164949	GEM	GTP binding protein overexpressed in skeletal muscle [Source:HGNC Symbol;Acc:HGNC:4234]	5.758	-1.406	0.0463
ENSG00000168209	DDIT4	DNA damage inducible transcript 4 [Source:HGNC Symbol;Acc:HGNC:24944]	3.601	-1.415	0.005641
ENSG00000158427	TMSB15B	thymosin beta 15B [Source:HGNC Symbol;Acc:HGNC:28612]	4.72	-1.421	0.01956
ENSG00000101407	TTI1	TELO2 interacting protein 1 [Source:HGNC Symbol;Acc:HGNC:29029]	4.314	-1.421	0.04635
ENSG00000135407	AVIL	advillin [Source:HGNC Symbol;Acc:HGNC:14188]	3.87	-1.428	0.005548
ENSG00000119760	SUPT7L	SPT7 like, STAGA complex gamma subunit [Source:HGNC Symbol;Acc:HGNC:30632]	5.328	-1.437	0.03809
ENSG00000181163	NPM1	nucleophosmin 1 [Source:HGNC Symbol;Acc:HGNC:7910]	7.218	-1.458	0.02378
ENSG00000170899	GSTA4	glutathione S-transferase alpha 4 [Source:HGNC Symbol;Acc:HGNC:4629]	4.795	-1.46	0.0349
ENSG00000143499	SMYD2	SET and MYND domain containing 2 [Source:HGNC Symbol;Acc:HGNC:20982]	5.095	-1.475	0.03232
ENSG00000077585	GPR137B	G protein-coupled receptor 137B [Source:HGNC Symbol;Acc:HGNC:11862]	5.846	-1.478	0.01118
ENSG00000185187	SIGIRR	single Ig and TIR domain containing [Source:HGNC Symbol;Acc:HGNC:30575]	4.302	-1.494	0.04785
ENSG00000139832	RAB20	RAB20, member RAS oncogene family [Source:HGNC Symbol;Acc:HGNC:18260]	2.898	-1.503	0.02452
ENSG00000132386	SERPINF1	serpin family F member 1 [Source:HGNC Symbol;Acc:HGNC:8824]	6.115	-1.512	0.001275
ENSG00000175279	CENPS	centromere protein S [Source:HGNC Symbol;Acc:HGNC:23163]	4.009	-1.52	0.0463
ENSG00000183496	MEX3B	mex-3 RNA binding family member B [Source:HGNC Symbol;Acc:HGNC:25297]	4.582	-1.524	0.006809
ENSG00000143416	SELENBP1	selenium binding protein 1 [Source:HGNC Symbol;Acc:HGNC:10719]	4.575	-1.532	0.01501
ENSG00000177951	BET1L	Bet1 golgi vesicular membrane trafficking protein like [Source:HGNC Symbol;Acc:HGNC:19348]	5.339	-1.554	0.01767
ENSG00000135185	TMEM243	transmembrane protein 243 [Source:HGNC Symbol;Acc:HGNC:21707]	5.054	-1.558	0.007429
ENSG00000154262	ABCA6	ATP binding cassette subfamily A member 6 [Source:HGNC Symbol;Acc:HGNC:36]	4.982	-1.558	0.008114
ENSG00000223532	HLA-B	major histocompatibility complex, class I, B [Source:HGNC Symbol;Acc:HGNC:4932]	6.136	-1.574	0.001595
ENSG00000144057	ST6GAL2	ST6 beta-galactoside alpha-2,6-sialyltransferase 2 [Source:HGNC Symbol;Acc:HGNC:10861]	5.806	-1.587	0.03809
ENSG00000136450	SRSF1	serine and arginine rich splicing factor 1 [Source:HGNC Symbol;Acc:HGNC:10780]	5.165	-1.588	0.00401
ENSG00000080986	NDC80	NDC80, kinetochore complex component [Source:HGNC Symbol;Acc:HGNC:16909]	4.579	-1.593	0.04937
ENSG00000136936	XPA	XPA, DNA damage recognition and repair factor [Source:HGNC Symbol;Acc:HGNC:12814]	4.659	-1.594	0.02436
ENSG00000177034	MTX3	metaxin 3 [Source:HGNC Symbol;Acc:HGNC:24812]	5.472	-1.605	0.01366
ENSG00000015171	ZMYND11	zinc finger MYND-type containing 11 [Source:HGNC Symbol;Acc:HGNC:16966]	5.145	-1.617	0.04379
ENSG00000182326	C1S	complement C1s [Source:HGNC Symbol;Acc:HGNC:1247]	6.815	-1.625	0.04009
ENSG00000101132	PFDN4	prefoldin subunit 4 [Source:HGNC Symbol;Acc:HGNC:8868]	5.555	-1.628	0.009813
ENSG00000142173	COL6A2	collagen type VI alpha 2 chain [Source:HGNC Symbol;Acc:HGNC:2212]	6.686	-1.641	0.04628
ENSG00000185338	SOCS1	suppressor of cytokine signaling 1 [Source:HGNC Symbol;Acc:HGNC:19383]	3.472	-1.642	0.02675
ENSG00000123892	RAB38	RAB38, member RAS oncogene family [Source:HGNC Symbol;Acc:HGNC:9776]	3.819	-1.649	0.02482
ENSG00000058729	RIOK2	RIO kinase 2 [Source:HGNC Symbol;Acc:HGNC:18999]	5.028	-1.656	0.04524
ENSG00000139263	LRIG3	leucine rich repeats and immunoglobulin like domains 3 [Source:HGNC Symbol;Acc:HGNC:30991]	4.167	-1.67	0.0179
ENSG00000150961	SEC24D	SEC24 homolog D, COPII coat complex component [Source:HGNC Symbol;Acc:HGNC:10706]	6.394	-1.677	0.0008773
ENSG00000001497	LAS1L	LAS1 like, ribosome biogenesis factor [Source:HGNC Symbol;Acc:HGNC:25726]	4.506	-1.677	0.04305
ENSG00000185201	IFITM2	interferon induced transmembrane protein 2 [Source:HGNC Symbol;Acc:HGNC:5413]	8.505	-1.694	0.00352
ENSG00000178381	ZFAND2A	zinc finger AN1-type containing 2A [Source:HGNC Symbol;Acc:HGNC:28073]	3.483	-1.697	0.0251
ENSG00000198478	SH3BGRL2	SH3 domain binding glutamate rich protein like 2 [Source:HGNC Symbol;Acc:HGNC:15567]	6.199	-1.703	0.004251
ENSG00000178878	APOLD1	apolipoprotein L domain containing 1 [Source:HGNC Symbol;Acc:HGNC:25268]	4.454	-1.713	0.028
ENSG00000110852	CLEC2B	C-type lectin domain family 2 member B [Source:HGNC Symbol;Acc:HGNC:2053]	5.447	-1.74	0.03546
ENSG00000163781	TOPBP1	DNA topoisomerase II binding protein 1 [Source:HGNC Symbol;Acc:HGNC:17008]	4.654	-1.741	0.03932
ENSG00000100577	GSTZ1	glutathione S-transferase zeta 1 [Source:HGNC Symbol;Acc:HGNC:4643]	4.599	-1.746	0.03654
ENSG00000189058	APOD	apolipoprotein D [Source:HGNC Symbol;Acc:HGNC:612]	4.861	-1.753	0.04189
ENSG00000135974	C2orf49	chromosome 2 open reading frame 49 [Source:HGNC Symbol;Acc:HGNC:28772]	4.888	-1.764	0.01466
ENSG00000168398	BDKRB2	bradykinin receptor B2 [Source:HGNC Symbol;Acc:HGNC:1030]	5.632	-1.795	0.007969
ENSG00000169519	METTL15	methyltransferase like 15 [Source:HGNC Symbol;Acc:HGNC:26606]	4.251	-1.811	0.03809
ENSG00000147852	VLDLR	very low density lipoprotein receptor [Source:HGNC Symbol;Acc:HGNC:12698]	4.653	-1.817	0.02735
ENSG00000258818	RNASE4	ribonuclease A family member 4 [Source:HGNC Symbol;Acc:HGNC:10047]	5.239	-1.823	6.176e-05
ENSG00000028528	SNX1	sorting nexin 1 [Source:HGNC Symbol;Acc:HGNC:11172]	6.321	-1.829	0.0007126
ENSG00000250722	SELENOP	selenoprotein P [Source:HGNC Symbol;Acc:HGNC:10751]	7.706	-1.833	3.397e-05
ENSG00000164087	POC1A	POC1 centriolar protein A [Source:HGNC Symbol;Acc:HGNC:24488]	2.913	-1.871	0.0003851
ENSG00000113248	PCDHB15	protocadherin beta 15 [Source:HGNC Symbol;Acc:HGNC:8686]	3.107	-1.88	6.176e-05
ENSG00000150760	DOCK1	dedicator of cytokinesis 1 [Source:HGNC Symbol;Acc:HGNC:2987]	5.792	-1.884	0.03993
ENSG00000185885	IFITM1	interferon induced transmembrane protein 1 [Source:HGNC Symbol;Acc:HGNC:5412]	8.598	-1.906	0.01399
ENSG00000100802	C14orf93	chromosome 14 open reading frame 93 [Source:HGNC Symbol;Acc:HGNC:20162]	4.18	-1.933	0.03391
ENSG00000017483	SLC38A5	solute carrier family 38 member 5 [Source:HGNC Symbol;Acc:HGNC:18070]	3.708	-1.951	0.03809
ENSG00000149929	HIRIP3	HIRA interacting protein 3 [Source:HGNC Symbol;Acc:HGNC:4917]	4.147	-1.955	0.00251
ENSG00000162694	EXTL2	exostosin like glycosyltransferase 2 [Source:HGNC Symbol;Acc:HGNC:3516]	4.921	-1.956	0.03483
ENSG00000005249	PRKAR2B	protein kinase cAMP-dependent type II regulatory subunit beta [Source:HGNC Symbol;Acc:HGNC:9392]	4.473	-1.989	0.002951
ENSG00000147419	CCDC25	coiled-coil domain containing 25 [Source:HGNC Symbol;Acc:HGNC:25591]	5.26	-1.991	0.004517
ENSG00000183801	OLFML1	olfactomedin like 1 [Source:HGNC Symbol;Acc:HGNC:24473]	3.91	-1.993	0.007491
ENSG00000011426	ANLN	anillin actin binding protein [Source:HGNC Symbol;Acc:HGNC:14082]	3.734	-2.011	0.006515
ENSG00000164211	STARD4	StAR related lipid transfer domain containing 4 [Source:HGNC Symbol;Acc:HGNC:18058]	5.034	-2.033	0.04769
ENSG00000148187	MRRF	mitochondrial ribosome recycling factor [Source:HGNC Symbol;Acc:HGNC:7234]	5.178	-2.062	0.02496
ENSG00000197479	PCDHB11	protocadherin beta 11 [Source:HGNC Symbol;Acc:HGNC:8682]	4.978	-2.084	0.004251
ENSG00000117228	GBP1	guanylate binding protein 1 [Source:HGNC Symbol;Acc:HGNC:4182]	5.373	-2.124	2.748e-05
ENSG00000138092	CENPO	centromere protein O [Source:HGNC Symbol;Acc:HGNC:28152]	3.883	-2.142	0.01675
ENSG00000130032	PRRG3	proline rich and Gla domain 3 [Source:HGNC Symbol;Acc:HGNC:30798]	6.103	-2.171	0.03958
ENSG00000206053	JPT2	Jupiter microtubule associated homolog 2 [Source:HGNC Symbol;Acc:HGNC:14137]	5.508	-2.193	0.03261
ENSG00000077092	RARB	retinoic acid receptor beta [Source:HGNC Symbol;Acc:HGNC:9865]	4.179	-2.197	0.03158
ENSG00000171241	SHCBP1	SHC binding and spindle associated 1 [Source:HGNC Symbol;Acc:HGNC:29547]	4.13	-2.25	0.001444
ENSG00000251503	CENPS-CORT	CENPS-CORT readthrough [Source:HGNC Symbol;Acc:HGNC:38843]	2.826	-2.253	0.03158
ENSG00000163312	HELQ	helicase, POLQ like [Source:HGNC Symbol;Acc:HGNC:18536]	3.73	-2.337	0.02372
ENSG00000115368	WDR75	WD repeat domain 75 [Source:HGNC Symbol;Acc:HGNC:25725]	3.851	-2.347	0.01244
ENSG00000114948	ADAM23	ADAM metallopeptidase domain 23 [Source:HGNC Symbol;Acc:HGNC:202]	3.403	-2.35	0.004773
ENSG00000083123	BCKDHB	branched chain keto acid dehydrogenase E1 subunit beta [Source:HGNC Symbol;Acc:HGNC:987]	4.881	-2.353	0.005641
ENSG00000077152	UBE2T	ubiquitin conjugating enzyme E2 T [Source:HGNC Symbol;Acc:HGNC:25009]	4.649	-2.36	0.007679
ENSG00000164684	ZNF704	zinc finger protein 704 [Source:HGNC Symbol;Acc:HGNC:32291]	5.338	-2.367	0.01803
ENSG00000066651	TRMT11	tRNA methyltransferase 11 homolog [Source:HGNC Symbol;Acc:HGNC:21080]	4.28	-2.369	0.008114
ENSG00000142552	RCN3	reticulocalbin 3 [Source:HGNC Symbol;Acc:HGNC:21145]	5.02	-2.372	0.0001698
ENSG00000170791	CHCHD7	coiled-coil-helix-coiled-coil-helix domain containing 7 [Source:HGNC Symbol;Acc:HGNC:28314]	4.744	-2.374	0.00745
ENSG00000183891	TTC32	tetratricopeptide repeat domain 32 [Source:HGNC Symbol;Acc:HGNC:32954]	3.535	-2.374	0.03432
ENSG00000128918	ALDH1A2	aldehyde dehydrogenase 1 family member A2 [Source:HGNC Symbol;Acc:HGNC:15472]	5.049	-2.381	0.007429
ENSG00000232859	LYRM9	LYR motif containing 9 [Source:HGNC Symbol;Acc:HGNC:27314]	4.197	-2.395	0.01103
ENSG00000136514	RTP4	receptor transporter protein 4 [Source:HGNC Symbol;Acc:HGNC:23992]	3.048	-2.399	0.04479
ENSG00000109771	LRP2BP	LRP2 binding protein [Source:HGNC Symbol;Acc:HGNC:25434]	4.546	-2.413	0.03432
ENSG00000154511	DIPK1A	divergent protein kinase domain 1A [Source:HGNC Symbol;Acc:HGNC:32213]	4.973	-2.444	0.03337
ENSG00000087301	TXNDC16	thioredoxin domain containing 16 [Source:HGNC Symbol;Acc:HGNC:19965]	4.414	-2.451	0.0225
ENSG00000110429	FBXO3	F-box protein 3 [Source:HGNC Symbol;Acc:HGNC:13582]	6.559	-2.453	0.014
ENSG00000114439	BBX	BBX, HMG-box containing [Source:HGNC Symbol;Acc:HGNC:14422]	5.645	-2.497	9.941e-05
ENSG00000013375	PGM3	phosphoglucomutase 3 [Source:HGNC Symbol;Acc:HGNC:8907]	5.941	-2.498	0.01956
ENSG00000117724	CENPF	centromere protein F [Source:HGNC Symbol;Acc:HGNC:1857]	4.208	-2.527	0.002951
ENSG00000104332	SFRP1	secreted frizzled related protein 1 [Source:HGNC Symbol;Acc:HGNC:10776]	3.713	-2.566	0.02377
ENSG00000102393	GLA	galactosidase alpha [Source:HGNC Symbol;Acc:HGNC:4296]	4.642	-2.571	0.006515
ENSG00000139679	LPAR6	lysophosphatidic acid receptor 6 [Source:HGNC Symbol;Acc:HGNC:15520]	4.741	-2.606	0.03369
ENSG00000064102	INTS13	integrator complex subunit 13 [Source:HGNC Symbol;Acc:HGNC:20174]	4.563	-2.615	0.02496
ENSG00000231924	PSG1	pregnancy specific beta-1-glycoprotein 1 [Source:HGNC Symbol;Acc:HGNC:9514]	3.851	-2.674	0.03158
ENSG00000253953	PCDHGB4	protocadherin gamma subfamily B, 4 [Source:HGNC Symbol;Acc:HGNC:8711]	4.295	-2.724	0.03879
ENSG00000170961	HAS2	hyaluronan synthase 2 [Source:HGNC Symbol;Acc:HGNC:4819]	4.334	-2.746	0.007129
ENSG00000136824	SMC2	structural maintenance of chromosomes 2 [Source:HGNC Symbol;Acc:HGNC:14011]	3.65	-2.803	0.002533
ENSG00000189283	FHIT	fragile histidine triad [Source:HGNC Symbol;Acc:HGNC:3701]	4.619	-2.81	0.02254
ENSG00000189367	KIAA0408	KIAA0408 [Source:HGNC Symbol;Acc:HGNC:21636]	3.541	-2.843	0.0358
ENSG00000172469	MANEA	mannosidase endo-alpha [Source:HGNC Symbol;Acc:HGNC:21072]	4.747	-3.069	0.001744
ENSG00000109805	NCAPG	non-SMC condensin I complex subunit G [Source:HGNC Symbol;Acc:HGNC:24304]	3.597	-3.092	0.028
ENSG00000275214	IFI27	interferon alpha inducible protein 27 [Source:HGNC Symbol;Acc:HGNC:5397]	4.437	-3.129	1.816e-05
ENSG00000240065	PSMB9	proteasome subunit beta 9 [Source:HGNC Symbol;Acc:HGNC:9546]	2.751	-3.164	0.0002944
ENSG00000165092	ALDH1A1	aldehyde dehydrogenase 1 family member A1 [Source:HGNC Symbol;Acc:HGNC:402]	4.999	-3.204	0.0004565
ENSG00000206505	HLA-A	major histocompatibility complex, class I, A [Source:HGNC Symbol;Acc:HGNC:4931]	3.571	-3.368	0.04388
ENSG00000284862	CCDC39	coiled-coil domain containing 39 [Source:NCBI gene;Acc:339829]	2.005	-3.525	0.03887
ENSG00000164743	C8orf48	chromosome 8 open reading frame 48 [Source:HGNC Symbol;Acc:HGNC:26345]	3.54	-3.578	0.013
ENSG00000196074	SYCP2	synaptonemal complex protein 2 [Source:HGNC Symbol;Acc:HGNC:11490]	3.672	-3.656	0.007357
ENSG00000256340	ABCC6P1	ATP binding cassette subfamily C member 6 pseudogene 1 [Source:HGNC Symbol;Acc:HGNC:33352]	2.659	-3.69	0.001216
ENSG00000160808	MYL3	myosin light chain 3 [Source:HGNC Symbol;Acc:HGNC:7584]	3.898	-3.752	0.001635
ENSG00000129048	ACKR4	atypical chemokine receptor 4 [Source:HGNC Symbol;Acc:HGNC:1611]	3.633	-3.911	0.0008819
ENSG00000284626	AC091167.7	novel transcript	2.235	-3.997	0.02403
ENSG00000155754	C2CD6	C2 calcium dependent domain containing 6 [Source:HGNC Symbol;Acc:HGNC:14438]	3.986	-4.831	0.000643
ENSG00000010438	PRSS3	serine protease 3 [Source:HGNC Symbol;Acc:HGNC:9486]	3.994	-5.26	0.04598
ENSG00000282228	PAM16	presequence translocase associated motor 16 [Source:HGNC Symbol;Acc:HGNC:29679]	2.351	-6.448	0.0009148
