# Supplementary material for: Decidualized endometrial stromal cells present with altered androgen response in PCOS
Source: Sci Rep. 2021 Aug 11;11:16287. doi: 10.1038/s41598-021-95705-0 (PMC8357821; doi:10.1038/s41598-021-95705-0)
Supplement: Supplementary file 6 — Supplementary Table S5. [file 41598_2021_95705_MOESM6_ESM.xlsx]

## Sheet: 140DEGs_EPvsE2_Ctrl
Supp Table 5 A-i: Reactome pathway enrichment analysis for 140 DEGs uniquely found in E2P4 vs. E2 post-treated eSC Ctrl
ID	Description	Gene Ratio	Bg Ratio	P-value	FDR	Gene ID
R-HSA-427389	ERCC6 (CSB) and EHMT2 (G9a) positively regulate rRNA expression	4/74	76/10654	0.00188618	0.446874	TTF1/GATAD2B/H2BC4/H4C12
R-HSA-5250913	Positive epigenetic regulation of rRNA expression	4/74	106/10654	0.00624831	0.446874	TTF1/GATAD2B/H2BC4/H4C12
R-HSA-446353	Cell-extracellular matrix interactions	2/74	18/10654	0.00677635	0.446874	LIMS2/ARHGEF6
R-HSA-73854	RNA Polymerase I Promoter Clearance	4/74	110/10654	0.00711241	0.446874	TTF1/GATAD2B/H2BC4/H4C12
R-HSA-73864	RNA Polymerase I Transcription	4/74	112/10654	0.00757267	0.446874	TTF1/GATAD2B/H2BC4/H4C12
R-HSA-2559586	DNA Damage/Telomere Stress Induced Senescence	3/74	80/10654	0.0180411	0.446874	H2BC4/H1-2/H4C12
R-HSA-5683826	Surfactant metabolism	2/74	30/10654	0.0182605	0.446874	TTF1/GATA6
R-HSA-212165	Epigenetic regulation of gene expression	4/74	149/10654	0.0198628	0.446874	TTF1/GATAD2B/H2BC4/H4C12
R-HSA-912446	Meiotic recombination	3/74	86/10654	0.0218212	0.446874	PSMC3IP/H2BC4/H4C12
R-HSA-112316	Neuronal System	7/74	413/10654	0.0241878	0.446874	KCNK2/GAD1/GABBR2/TUBB2B/GRIA4/KCNB1/BEGAIN
R-HSA-3214815	HDACs deacetylate histones	3/74	94/10654	0.0274847	0.446874	GATAD2B/H2BC4/H4C12
R-HSA-1296071	Potassium Channels	3/74	99/10654	0.0313855	0.446874	KCNK2/GABBR2/KCNB1
R-HSA-427413	NoRC negatively regulates rRNA expression	3/74	107/10654	0.0381993	0.446874	TTF1/H2BC4/H4C12
R-HSA-977225	Amyloid fiber formation	3/74	109/10654	0.0400117	0.446874	SNCA/H2BC4/H4C12
R-HSA-8854214	TBC/RABGAPs	2/74	46/10654	0.0404712	0.446874	RAB33A/RAB8B
R-HSA-5250941	Negative epigenetic regulation of rRNA expression	3/74	110/10654	0.0409342	0.446874	TTF1/H2BC4/H4C12
R-HSA-73762	RNA Polymerase I Transcription Initiation	2/74	47/10654	0.0420837	0.446874	TTF1/GATAD2B
R-HSA-2559583	Cellular Senescence	4/74	195/10654	0.0464856	0.446874	TNIK/H2BC4/H1-2/H4C12
R-HSA-1500620	Meiosis	3/74	118/10654	0.0486978	0.446874	PSMC3IP/H2BC4/H4C12
Supp Table 5 A-ii: Gene Ontology (GO) enrichment analysis for 140 DEGs uniquely found in E2P4 vs. E2 post-treated eSC Ctrl
ID	Description	GeneRatio	BgRatio	P-value	FDR	geneID
GO:0140029	exocytic process	5/116	80/18670	0.000140794	0.296513	STXBP3/STX11/SNCA/KCNB1/RAB8B
GO:0048278	vesicle docking	4/116	64/18670	0.000674447	0.460692	STXBP3/STX11/KCNB1/RAB8B
GO:0001952	regulation of cell-matrix adhesion	5/116	119/18670	0.000882924	0.460692	ROCK2/CD36/PLEKHA2/S100A10/MMP12
GO:0070507	regulation of microtubule cytoskeleton organization	6/116	186/18670	0.0010814	0.460692	MDM1/CEP250/ROCK2/CKAP2/SNCA/SKA3
GO:0072659	protein localization to plasma membrane	7/116	260/18670	0.0012039	0.460692	ROCK2/LYPD1/TNIK/KCNB1/RAB8B/KCNIP4/S100A10
GO:0008156	negative regulation of DNA replication	3/116	40/18670	0.00195292	0.460692	GTPBP4/TTF1/DONSON
GO:0010810	regulation of cell-substrate adhesion	6/116	215/18670	0.0022566	0.460692	LIMS2/ROCK2/CD36/PLEKHA2/S100A10/MMP12
GO:0006904	vesicle docking involved in exocytosis	3/116	43/18670	0.00240663	0.460692	STXBP3/KCNB1/RAB8B
GO:0032886	regulation of microtubule-based process	6/116	218/18670	0.00241818	0.460692	MDM1/CEP250/ROCK2/CKAP2/SNCA/SKA3
GO:0042308	negative regulation of protein import into nucleus	2/116	12/18670	0.00242524	0.460692	CD36/MDFIC
GO:1904590	negative regulation of protein import	2/116	12/18670	0.00242524	0.460692	CD36/MDFIC
GO:0009071	serine family amino acid catabolic process	2/116	14/18670	0.00331686	0.460692	CDO1/SHMT2
GO:1990778	protein localization to cell periphery	7/116	319/18670	0.00379658	0.460692	ROCK2/LYPD1/TNIK/KCNB1/RAB8B/KCNIP4/S100A10
GO:1900037	regulation of cellular response to hypoxia	2/116	15/18670	0.00381165	0.460692	KCNK2/ROCK2
GO:0001954	positive regulation of cell-matrix adhesion	3/116	51/18670	0.0039176	0.460692	CD36/PLEKHA2/S100A10
GO:0140056	organelle localization by membrane tethering	5/116	169/18670	0.00409645	0.460692	STXBP3/CEP250/STX11/KCNB1/RAB8B
GO:0042136	neurotransmitter biosynthetic process	4/116	106/18670	0.00432001	0.460692	GAD1/ROCK2/CD36/SHMT2
GO:1990000	amyloid fibril formation	2/116	16/18670	0.00433855	0.460692	CRYAB/CD36
GO:0036297	interstrand cross-link repair	3/116	53/18670	0.0043675	0.460692	RAD51AP1/MCM9/FANCL
GO:0006302	double-strand break repair	6/116	248/18670	0.00455256	0.460692	RAD51AP1/MCM9/PARP9/TRIP12/RAD54B/H4C12
GO:0046500	S-adenosylmethionine metabolic process	2/116	17/18670	0.00489714	0.460692	AMD1/AHCYL2
GO:0022406	membrane docking	5/116	178/18670	0.00509733	0.460692	STXBP3/CEP250/STX11/KCNB1/RAB8B
GO:0031109	microtubule polymerization or depolymerization	4/116	112/18670	0.00525005	0.460692	CRYAB/CKAP2/SNCA/SKA3
GO:1903828	negative regulation of cellular protein localization	4/116	112/18670	0.00525005	0.460692	ROCK2/CD36/MDFIC/LYPD1
GO:0046605	regulation of centrosome cycle	3/116	58/18670	0.00562513	0.473861	MDM1/CEP250/ROCK2
GO:0045604	regulation of epidermal cell differentiation	3/116	61/18670	0.00647345	0.483158	GRHL2/MYCL/ROCK2
GO:0046823	negative regulation of nucleocytoplasmic transport	2/116	20/18670	0.006759	0.483158	CD36/MDFIC
GO:0032387	negative regulation of intracellular transport	3/116	62/18670	0.00677222	0.483158	CRYAB/CD36/MDFIC
GO:1905268	negative regulation of chromatin organization	3/116	62/18670	0.00677222	0.483158	SNCA/TRIP12/H1-2
GO:0010811	positive regulation of cell-substrate adhesion	4/116	121/18670	0.00688259	0.483158	LIMS2/CD36/PLEKHA2/S100A10
GO:0015874	norepinephrine transport	2/116	21/18670	0.00744032	0.505462	SNCA/KCNB1
GO:0060487	lung epithelial cell differentiation	2/116	22/18670	0.00815133	0.53646	GRHL2/GATA6
GO:0060479	lung cell differentiation	2/116	23/18670	0.00889165	0.5433	GRHL2/GATA6
GO:2000291	regulation of myoblast proliferation	2/116	23/18670	0.00889165	0.5433	ATF2/GATA6
GO:0050688	regulation of defense response to virus	3/116	73/18670	0.0106026	0.5433	PARP9/ELMOD2/MMP12
GO:0006516	glycoprotein catabolic process	2/116	26/18670	0.0112846	0.5433	MMP12/FBXO17
GO:0006730	one-carbon metabolic process	2/116	27/18670	0.0121383	0.5433	AHCYL2/SHMT2
GO:0051450	myoblast proliferation	2/116	27/18670	0.0121383	0.5433	ATF2/GATA6
GO:2000779	regulation of double-strand break repair	3/116	77/18670	0.0122494	0.5433	RAD51AP1/PARP9/TRIP12
GO:0031110	regulation of microtubule polymerization or depolymerization	3/116	79/18670	0.0131248	0.5433	CKAP2/SNCA/SKA3
GO:0007160	cell-matrix adhesion	5/116	225/18670	0.0132496	0.5433	ROCK2/CD36/PLEKHA2/S100A10/MMP12
GO:1900181	negative regulation of protein localization to nucleus	2/116	29/18670	0.0139276	0.5433	CD36/MDFIC
GO:0008652	cellular amino acid biosynthetic process	3/116	81/18670	0.014035	0.5433	GAD1/CDO1/SHMT2
GO:1905144	response to acetylcholine	2/116	30/18670	0.0148625	0.5433	ROCK2/LYPD1
GO:1905145	cellular response to acetylcholine	2/116	30/18670	0.0148625	0.5433	ROCK2/LYPD1
GO:0042133	neurotransmitter metabolic process	4/116	153/18670	0.0152978	0.5433	GAD1/ROCK2/CD36/SHMT2
GO:0002082	regulation of oxidative phosphorylation	2/116	31/18670	0.0158237	0.5433	SNCA/SHMT2
GO:0043457	regulation of cellular respiration	2/116	31/18670	0.0158237	0.5433	SNCA/SHMT2
GO:0045682	regulation of epidermis development	3/116	85/18670	0.0159608	0.5433	GRHL2/MYCL/ROCK2
GO:0051170	import into nucleus	4/116	163/18670	0.0188514	0.5433	DDX20/CD36/MDFIC/MMP12
GO:0045920	negative regulation of exocytosis	2/116	34/18670	0.0188616	0.5433	STXBP3/SNCA
GO:0006906	vesicle fusion	3/116	94/18670	0.0208121	0.5433	STX11/SNCA/RAB8B
GO:0060428	lung epithelium development	2/116	36/18670	0.021012	0.5433	GRHL2/GATA6
GO:0071634	regulation of transforming growth factor beta production	2/116	36/18670	0.021012	0.5433	ATF2/GATA6
GO:0006732	coenzyme metabolic process	5/116	255/18670	0.0215456	0.5433	AMD1/PARP9/SNCA/AHCYL2/SHMT2
GO:0031111	negative regulation of microtubule polymerization or depolymerization	2/116	37/18670	0.0221238	0.5433	CKAP2/SNCA
GO:0050691	regulation of defense response to virus by host	2/116	37/18670	0.0221238	0.5433	PARP9/MMP12
GO:1900026	positive regulation of substrate adhesion-dependent cell spreading	2/116	37/18670	0.0221238	0.5433	LIMS2/S100A10
GO:0051052	regulation of DNA metabolic process	6/116	351/18670	0.0223822	0.5433	KCNK2/GRHL2/RAD51AP1/PARP9/TRIP12/H1-2
GO:0051262	protein tetramerization	4/116	172/18670	0.022454	0.5433	SNCA/SHMT2/S100A10/H4C12
GO:1902903	regulation of supramolecular fiber organization	6/116	353/18670	0.0229373	0.5433	CRYAB/BAIAP2L2/ROCK2/CKAP2/SNCA/S100A10
GO:0045807	positive regulation of endocytosis	3/116	98/18670	0.0231999	0.5433	SELE/CD36/SNCA
GO:0031589	cell-substrate adhesion	6/116	354/18670	0.0232182	0.5433	LIMS2/ROCK2/CD36/PLEKHA2/S100A10/MMP12
GO:0071604	transforming growth factor beta production	2/116	38/18670	0.0232594	0.5433	ATF2/GATA6
GO:0001505	regulation of neurotransmitter levels	6/116	355/18670	0.0235015	0.5433	GAD1/ROCK2/CD36/STX11/SNCA/SHMT2
GO:0090174	organelle membrane fusion	3/116	100/18670	0.0244473	0.5433	STX11/SNCA/RAB8B
GO:1903426	regulation of reactive oxygen species biosynthetic process	3/116	101/18670	0.0250844	0.5433	ROCK2/CD36/SNCA
GO:0051281	positive regulation of release of sequestered calcium ion into cytosol	2/116	40/18670	0.025601	0.5433	SNCA/HTT
GO:0045814	negative regulation of gene expression. epigenetic	3/116	102/18670	0.0257304	0.5433	CHRAC1/H1-2/H4C12
GO:0009069	serine family amino acid metabolic process	2/116	41/18670	0.0268063	0.5433	CDO1/SHMT2
GO:0045005	DNA-dependent DNA replication maintenance of fidelity	2/116	41/18670	0.0268063	0.5433	MCM9/DONSON
GO:0045616	regulation of keratinocyte differentiation	2/116	41/18670	0.0268063	0.5433	GRHL2/ROCK2
GO:0090317	negative regulation of intracellular protein transport	2/116	41/18670	0.0268063	0.5433	CD36/MDFIC
GO:0031057	negative regulation of histone modification	2/116	42/18670	0.0280341	0.5433	SNCA/TRIP12
GO:0045216	cell-cell junction organization	4/116	185/18670	0.0283549	0.5433	LIMS2/GRHL2/ROCK2/RAB8B
GO:1901606	alpha-amino acid catabolic process	3/116	106/18670	0.0284035	0.5433	GAD1/CDO1/SHMT2
GO:0010824	regulation of centrosome duplication	2/116	43/18670	0.0292843	0.5433	MDM1/ROCK2
GO:0017158	regulation of calcium ion-dependent exocytosis	2/116	43/18670	0.0292843	0.5433	STXBP3/KCNB1
GO:0006275	regulation of DNA replication	3/116	108/18670	0.0297933	0.5433	GTPBP4/TTF1/DONSON
GO:1902667	regulation of axon guidance	2/116	44/18670	0.0305563	0.5433	TUBB2B/SEMA6C
GO:0017038	protein import	4/116	192/18670	0.0318805	0.5433	CD36/MDFIC/RAB8B/MMP12
GO:0031623	receptor internalization	3/116	111/18670	0.0319445	0.5433	SELE/CD36/SNCA
GO:0031647	regulation of protein stability	5/116	284/18670	0.0322436	0.5433	RASSF2/GTPBP4/CRYAB/SNCA/HTT
GO:0051403	stress-activated MAPK cascade	5/116	286/18670	0.0330844	0.5433	RASSF2/CRYAB/ARHGEF6/MDFIC/TNIK
GO:0031648	protein destabilization	2/116	46/18670	0.033165	0.5433	SNCA/HTT
GO:2000377	regulation of reactive oxygen species metabolic process	4/116	195/18670	0.0334669	0.5433	CRYAB/ROCK2/CD36/SNCA
GO:0034341	response to interferon-gamma	4/116	199/18670	0.0356529	0.5433	STXBP3/CD58/PARP9/SNCA
GO:0006310	DNA recombination	5/116	292/18670	0.0356886	0.5433	RAD51AP1/MCM9/PSMC3IP/H1-2/RAD54B
GO:1900180	regulation of protein localization to nucleus	3/116	116/18670	0.0357059	0.5433	CD36/MDFIC/PARP9
GO:0001961	positive regulation of cytokine-mediated signaling pathway	2/116	50/18670	0.0386317	0.5433	PARP9/MMP12
GO:0010769	regulation of cell morphogenesis involved in differentiation	5/116	301/18670	0.0398273	0.5433	LIMS2/TUBB2B/SEMA6C/TNIK/S100A10
GO:0006342	chromatin silencing	2/116	51/18670	0.0400486	0.5433	CHRAC1/H1-2
GO:0051496	positive regulation of stress fiber assembly	2/116	51/18670	0.0400486	0.5433	ROCK2/S100A10
GO:0006282	regulation of DNA repair	3/116	122/18670	0.0405076	0.5433	RAD51AP1/PARP9/TRIP12
GO:0097549	chromatin organization involved in negative regulation of transcription	3/116	122/18670	0.0405076	0.5433	CHRAC1/H1-2/H4C12
GO:1903409	reactive oxygen species biosynthetic process	3/116	122/18670	0.0405076	0.5433	ROCK2/CD36/SNCA
GO:0051053	negative regulation of DNA metabolic process	3/116	123/18670	0.0413381	0.5433	KCNK2/TRIP12/H1-2
GO:1900024	regulation of substrate adhesion-dependent cell spreading	2/116	52/18670	0.041485	0.5433	LIMS2/S100A10
GO:0007098	centrosome cycle	3/116	124/18670	0.0421773	0.5433	MDM1/CEP250/ROCK2
GO:0048284	organelle fusion	3/116	124/18670	0.0421773	0.5433	STX11/SNCA/RAB8B
GO:0007131	reciprocal meiotic recombination	2/116	53/18670	0.0429406	0.5433	PSMC3IP/RAD54B
GO:0009063	cellular amino acid catabolic process	3/116	125/18670	0.0430249	0.5433	GAD1/CDO1/SHMT2
GO:0010524	positive regulation of calcium ion transport into cytosol	2/116	54/18670	0.0444151	0.5433	SNCA/HTT
GO:0035825	homologous recombination	2/116	54/18670	0.0444151	0.5433	PSMC3IP/RAD54B
GO:0051290	protein heterotetramerization	2/116	54/18670	0.0444151	0.5433	S100A10/H4C12
GO:1904645	response to amyloid-beta	2/116	54/18670	0.0444151	0.5433	CD36/MMP12
GO:0007254	JNK cascade	4/116	214/18670	0.044574	0.5433	RASSF2/ARHGEF6/MDFIC/TNIK
GO:0051291	protein heterooligomerization	3/116	128/18670	0.0456191	0.5433	STXBP3/S100A10/H4C12
GO:0006120	mitochondrial electron transport. NADH to ubiquinone	2/116	55/18670	0.0459082	0.5433	SNCA/NDUFA3
GO:0042306	regulation of protein import into nucleus	2/116	55/18670	0.0459082	0.5433	CD36/MDFIC
GO:0070830	bicellular tight junction assembly	2/116	55/18670	0.0459082	0.5433	GRHL2/ROCK2
GO:0098900	regulation of action potential	2/116	55/18670	0.0459082	0.5433	CD36/KCNB1
GO:0017157	regulation of exocytosis	4/116	217/18670	0.0464954	0.5433	STXBP3/SNCA/KCNB1/RAB8B
GO:0031098	stress-activated protein kinase signaling cascade	5/116	315/18670	0.046826	0.5433	RASSF2/CRYAB/ARHGEF6/MDFIC/TNIK
GO:0034508	centromere complex assembly	2/116	56/18670	0.0474197	0.5433	CENPE/H4C12
GO:0120192	tight junction assembly	2/116	56/18670	0.0474197	0.5433	GRHL2/ROCK2
GO:0060043	regulation of cardiac muscle cell proliferation	2/116	57/18670	0.0489492	0.5433	KCNK2/GATA6
GO:0060760	positive regulation of response to cytokine stimulus	2/116	57/18670	0.0489492	0.5433	PARP9/MMP12

## Sheet: 136DEGs_EPDHTvsE2DHT_Ctrl
Supp Table 5 B-i: Reactome pathway enrichment analysis for 136 DEGs uniquely found in E2P4DHT vs. E2DHT post-treated eSC Ctrl
ID	Description	Gene Ratio	Bg Ratio	P-value	FDR	Gene ID
R-HSA-73980	RNA Polymerase III Transcription Termination	2/73	23/10654	0.0106752	0.499285	POLR2K/NFIA
R-HSA-6803529	FGFR2 alternative splicing	2/73	26/10654	0.0135331	0.499285	POLR2K/RBFOX2
R-HSA-380994	ATF4 activates genes in response to endoplasmic reticulum stress	2/73	27/10654	0.0145516	0.499285	ATF6/CXCL8
R-HSA-69205	G1/S-Specific Transcription	2/73	28/10654	0.0156022	0.499285	LIN54/DHFR
R-HSA-381042	PERK regulates gene expression	2/73	32/10654	0.0201161	0.499285	ATF6/CXCL8
R-HSA-73863	RNA Polymerase I Transcription Termination	2/73	32/10654	0.0201161	0.499285	POLR2K/ZNRD1
R-HSA-196071	Metabolism of steroid hormones	2/73	35/10654	0.0238159	0.499285	AKR1B1/HSD17B11
R-HSA-141424	Amplification of signal from the kinetochores	3/73	96/10654	0.0280141	0.499285	NUP107/KNTC1/CENPP
R-HSA-141444	Amplification of signal from unattached kinetochores via a MAD2 inhibitory signal	3/73	96/10654	0.0280141	0.499285	NUP107/KNTC1/CENPP
R-HSA-74158	RNA Polymerase III Transcription	2/73	41/10654	0.0319717	0.499285	POLR2K/NFIA
R-HSA-749476	RNA Polymerase III Abortive And Retractive Initiation	2/73	41/10654	0.0319717	0.499285	POLR2K/NFIA
R-HSA-168325	Viral Messenger RNA Synthesis	2/73	43/10654	0.0349018	0.499285	NUP107/POLR2K
R-HSA-73762	RNA Polymerase I Transcription Initiation	2/73	47/10654	0.0410596	0.499285	POLR2K/ZNRD1
R-HSA-69618	Mitotic Spindle Checkpoint	3/73	112/10654	0.0413826	0.499285	NUP107/KNTC1/CENPP
Supp Table 5 B-i: GO enrichment analysis for 136 DEGs uniquely found in E2P4DHT vs. E2DHT post-treated eSC Ctrl
ID	Description	GeneRatio	BgRatio	P-value	FDR	geneID
GO:0032496	response to lipopolysaccharide	9/119	330/18670	0.000265886	0.290795	TNFSF4/PTGER2/FER/IL24/LGALS9/CXCL8/PENK/PDE4B/PELI1
GO:1901655	cellular response to ketone	5/119	93/18670	0.000321312	0.290795	AKR1B1/ERRFI1/TNFSF4/PTGER2/AIFM1
GO:0002237	response to molecule of bacterial origin	9/119	343/18670	0.000352906	0.290795	TNFSF4/PTGER2/FER/IL24/LGALS9/CXCL8/PENK/PDE4B/PELI1
GO:0140013	meiotic nuclear division	6/119	172/18670	0.000823676	0.345834	TRIP13/TTK/CKS2/FANCD2/RAD51B/PLCB1
GO:0040020	regulation of meiotic nuclear division	3/119	31/18670	0.000996286	0.345834	TRIP13/TTK/PLCB1
GO:0045589	regulation of regulatory T cell differentiation	3/119	32/18670	0.00109427	0.345834	TNFSF4/FANCD2/LGALS9
GO:0009615	response to virus	8/119	323/18670	0.001095	0.345834	TNFSF4/STMN1/CREBZF/IFI44L/LGALS9/ISG20/PENK/FLNA
GO:1903046	meiotic cell cycle process	6/119	188/18670	0.00130356	0.345834	TRIP13/TTK/CKS2/FANCD2/RAD51B/PLCB1
GO:0045066	regulatory T cell differentiation	3/119	34/18670	0.001308	0.345834	TNFSF4/FANCD2/LGALS9
GO:0032735	positive regulation of interleukin-12 production	3/119	35/18670	0.00142402	0.345834	TNFSF4/LGALS9/PLCB1
GO:0052372	modulation by symbiont of entry into host	3/119	37/18670	0.00167496	0.345834	ITGAV/LGALS9/CXCL8
GO:0110096	cellular response to aldehyde	2/119	10/18670	0.00175329	0.345834	AKR1B1/AIFM1
GO:0062197	cellular response to chemical stress	8/119	350/18670	0.00181871	0.345834	AKR1B1/SOD2/ERRFI1/FANCD2/FER/AIFM1/PENK/DHFR
GO:0045835	negative regulation of meiotic nuclear division	2/119	11/18670	0.00213399	0.35097	TRIP13/TTK
GO:0040019	positive regulation of embryonic development	3/119	41/18670	0.00225583	0.35097	GORAB/TENM4/PLCB1
GO:0033004	negative regulation of mast cell activation	2/119	13/18670	0.00300127	0.35097	FER/LGALS9
GO:0042415	norepinephrine metabolic process	2/119	13/18670	0.00300127	0.35097	MOXD1/AKR1B1
GO:0042176	regulation of protein catabolic process	8/119	381/18670	0.00306863	0.35097	TIMP3/SOX9/VPS28/TIPARP/PHB/FBXO22/PCSK9/FLNA
GO:0006999	nuclear pore organization	2/119	14/18670	0.00348693	0.35097	NUP107/TMEM170A
GO:0021535	cell migration in hindbrain	2/119	14/18670	0.00348693	0.35097	FLNA/RBFOX2
GO:0060009	Sertoli cell development	2/119	14/18670	0.00348693	0.35097	SOX9/FLNA
GO:0002063	chondrocyte development	3/119	48/18670	0.00354368	0.35097	PTHLH/SOX9/MATN1
GO:0051445	regulation of meiotic cell cycle	3/119	49/18670	0.00375741	0.35097	TRIP13/TTK/PLCB1
GO:0031532	actin cytoskeleton reorganization	4/119	101/18670	0.0039826	0.35097	THSD7A/FER/CDC42BPG/FLNA
GO:0032736	positive regulation of interleukin-13 production	2/119	15/18670	0.00400666	0.35097	TNFSF4/LGALS9
GO:0035635	entry of bacterium into host cell	2/119	15/18670	0.00400666	0.35097	ITGAV/CXCL8
GO:0071474	cellular hyperosmotic response	2/119	15/18670	0.00400666	0.35097	AKR1B1/ERRFI1
GO:0051447	negative regulation of meiotic cell cycle	2/119	16/18670	0.00456003	0.35097	TRIP13/TTK
GO:0071380	cellular response to prostaglandin E stimulus	2/119	16/18670	0.00456003	0.35097	TNFSF4/PTGER2
GO:0071871	response to epinephrine	2/119	16/18670	0.00456003	0.35097	PENK/PDE4B
GO:0072189	ureter development	2/119	16/18670	0.00456003	0.35097	SOX9/NFIA
GO:0000280	nuclear division	8/119	407/18670	0.00456341	0.35097	TRIP13/TTK/CKS2/FANCD2/RAD51B/PLCB1/KNTC1/FLNA
GO:0006336	DNA replication-independent nucleosome assembly	3/119	54/18670	0.00494332	0.35097	OIP5/HAT1/CENPP
GO:0032655	regulation of interleukin-12 production	3/119	54/18670	0.00494332	0.35097	TNFSF4/LGALS9/PLCB1
GO:0019058	viral life cycle	7/119	328/18670	0.00507577	0.35097	NUP107/ITGAV/VPS28/NFIA/LGALS9/CXCL8/ISG20
GO:0034724	DNA replication-independent nucleosome organization	3/119	55/18670	0.00520449	0.35097	OIP5/HAT1/CENPP
GO:0051321	meiotic cell cycle	6/119	249/18670	0.00525319	0.35097	TRIP13/TTK/CKS2/FANCD2/RAD51B/PLCB1
GO:0032615	interleukin-12 production	3/119	56/18670	0.00547382	0.356087	TNFSF4/LGALS9/PLCB1
GO:0007127	meiosis I	4/119	114/18670	0.00611109	0.370307	TRIP13/CKS2/FANCD2/RAD51B
GO:1904062	regulation of cation transmembrane transport	7/119	342/18670	0.00634268	0.370307	TSPAN13/SLC31A2/CNIH3/PCSK9/GLRX/PDE4B/FLNA
GO:0003085	negative regulation of systemic arterial blood pressure	2/119	19/18670	0.00641752	0.370307	ADRB1/SOD2
GO:0046641	positive regulation of alpha-beta T cell proliferation	2/119	19/18670	0.00641752	0.370307	TNFSF4/LGALS9
GO:0001101	response to acid chemical	7/119	343/18670	0.00644143	0.370307	COL16A1/AKR1B1/TNFSF4/PTGER2/SOX9/AIFM1/DHFR
GO:0061982	meiosis I cell cycle process	4/119	119/18670	0.00709825	0.373484	TRIP13/CKS2/FANCD2/RAD51B
GO:0046931	pore complex assembly	2/119	20/18670	0.00710104	0.373484	NUP107/TMEM170A
GO:0048745	smooth muscle tissue development	2/119	20/18670	0.00710104	0.373484	SOX9/TIPARP
GO:0060008	Sertoli cell differentiation	2/119	20/18670	0.00710104	0.373484	SOX9/FLNA
GO:1901654	response to ketone	5/119	193/18670	0.00792425	0.384824	AKR1B1/ERRFI1/TNFSF4/PTGER2/AIFM1
GO:0006360	transcription by RNA polymerase I	3/119	64/18670	0.00793023	0.384824	POLR2K/FLNA/ZNRD1
GO:0048285	organelle fission	8/119	449/18670	0.00809245	0.384824	TRIP13/TTK/CKS2/FANCD2/RAD51B/PLCB1/KNTC1/FLNA
GO:0032729	positive regulation of interferon-gamma production	3/119	65/18670	0.00827586	0.384824	TNFSF4/LGALS9/PDE4B
GO:0032656	regulation of interleukin-13 production	2/119	22/18670	0.00856202	0.384824	TNFSF4/LGALS9
GO:0036119	response to platelet-derived growth factor	2/119	22/18670	0.00856202	0.384824	ERRFI1/FER
GO:0046058	cAMP metabolic process	2/119	22/18670	0.00856202	0.384824	PTHLH/PDE4B
GO:0071379	cellular response to prostaglandin stimulus	2/119	22/18670	0.00856202	0.384824	TNFSF4/PTGER2
GO:0032331	negative regulation of chondrocyte differentiation	2/119	23/18670	0.00933865	0.391274	PTHLH/SOX9
GO:0032753	positive regulation of interleukin-4 production	2/119	23/18670	0.00933865	0.391274	TNFSF4/LGALS9
GO:0032799	low-density lipoprotein receptor particle metabolic process	2/119	23/18670	0.00933865	0.391274	ITGAV/PCSK9
GO:0034695	response to prostaglandin E	2/119	23/18670	0.00933865	0.391274	TNFSF4/PTGER2
GO:0035265	organ growth	5/119	204/18670	0.00992517	0.408917	SOX9/TENM4/MATN1/BNC2/DDX39B
GO:0070555	response to interleukin-1	5/119	207/18670	0.010526	0.425962	SOX9/LGALS9/CXCL8/PLCB1/PELI1
GO:0019430	removal of superoxide radicals	2/119	25/18670	0.0109821	0.425962	SOD2/DHFR
GO:0032616	interleukin-13 production	2/119	25/18670	0.0109821	0.425962	TNFSF4/LGALS9
GO:0072001	renal system development	6/119	293/18670	0.011249	0.425962	AKR1B1/NUP107/SOX9/NFIA/TIPARP/PCSK9
GO:0098754	detoxification	4/119	137/18670	0.0115081	0.425962	SOD2/TXNDC2/MT1M/DHFR
GO:0070373	negative regulation of ERK1 and ERK2 cascade	3/119	74/18670	0.0117855	0.425962	TIMP3/ERRFI1/PHB
GO:0045732	positive regulation of protein catabolic process	5/119	214/18670	0.0120239	0.425962	SOX9/VPS28/TIPARP/FBXO22/PCSK9
GO:0046173	polyol biosynthetic process	3/119	75/18670	0.0122205	0.425962	AKR1B1/PLCB1/DHFR
GO:0045454	cell redox homeostasis	3/119	76/18670	0.0126646	0.425962	TXNDC9/TXNDC2/GLRX
GO:0008406	gonad development	5/119	217/18670	0.0127081	0.425962	NUP107/EIF2B2/SOX9/TIPARP/FLNA
GO:0032673	regulation of interleukin-4 production	2/119	27/18670	0.0127432	0.425962	TNFSF4/LGALS9
GO:0071450	cellular response to oxygen radical	2/119	27/18670	0.0127432	0.425962	SOD2/DHFR
GO:0071451	cellular response to superoxide	2/119	27/18670	0.0127432	0.425962	SOD2/DHFR
GO:0034599	cellular response to oxidative stress	6/119	302/18670	0.0129055	0.425962	SOD2/FANCD2/FER/AIFM1/PENK/DHFR
GO:0008277	regulation of G protein-coupled receptor signaling pathway	4/119	142/18670	0.0129864	0.425962	STMN1/PHB/CXCL8/PLCB1
GO:0006972	hyperosmotic response	2/119	28/18670	0.0136668	0.425962	AKR1B1/ERRFI1
GO:0008209	androgen metabolic process	2/119	28/18670	0.0136668	0.425962	TIPARP/HSD17B11
GO:0043903	regulation of interspecies interactions between organisms	5/119	222/18670	0.0139063	0.425962	ITGAV/POLR2K/LGALS9/CXCL8/ISG20
GO:0006334	nucleosome assembly	4/119	145/18670	0.013929	0.425962	OIP5/SOX9/HAT1/CENPP
GO:0045137	development of primary sexual characteristics	5/119	223/18670	0.0141548	0.425962	NUP107/EIF2B2/SOX9/TIPARP/FLNA
GO:0000303	response to superoxide	2/119	29/18670	0.0146186	0.425962	SOD2/DHFR
GO:2000515	negative regulation of CD4-positive. alpha-beta T cell activation	2/119	29/18670	0.0146186	0.425962	TNFSF4/LGALS9
GO:0000305	response to oxygen radical	2/119	30/18670	0.0155982	0.425962	SOD2/DHFR
GO:0003413	chondrocyte differentiation involved in endochondral bone morphogenesis	2/119	30/18670	0.0155982	0.425962	SOX9/MATN1
GO:0006362	transcription elongation from RNA polymerase I promoter	2/119	30/18670	0.0155982	0.425962	POLR2K/ZNRD1
GO:0043372	positive regulation of CD4-positive. alpha-beta T cell differentiation	2/119	30/18670	0.0155982	0.425962	TNFSF4/LGALS9
GO:0046640	regulation of alpha-beta T cell proliferation	2/119	30/18670	0.0155982	0.425962	TNFSF4/LGALS9
GO:0061037	negative regulation of cartilage development	2/119	30/18670	0.0155982	0.425962	PTHLH/SOX9
GO:0070371	ERK1 and ERK2 cascade	6/119	317/18670	0.0160356	0.425962	TIMP3/ERRFI1/SOX9/ITGAV/PHB/LGALS9
GO:0070588	calcium ion transmembrane transport	6/119	319/18670	0.0164894	0.425962	TSPAN13/ITGAV/PHB/PLCB1/PDE4B/RYR3
GO:0006363	termination of RNA polymerase I transcription	2/119	31/18670	0.0166052	0.425962	POLR2K/ZNRD1
GO:0007143	female meiotic nuclear division	2/119	31/18670	0.0166052	0.425962	TRIP13/TTK
GO:0034694	response to prostaglandin	2/119	31/18670	0.0166052	0.425962	TNFSF4/PTGER2
GO:0043304	regulation of mast cell degranulation	2/119	31/18670	0.0166052	0.425962	FER/LGALS9
GO:0006356	regulation of transcription by RNA polymerase I	2/119	32/18670	0.0176393	0.425962	POLR2K/FLNA
GO:0008210	estrogen metabolic process	2/119	32/18670	0.0176393	0.425962	TIPARP/HSD17B11
GO:0033006	regulation of mast cell activation involved in immune response	2/119	32/18670	0.0176393	0.425962	FER/LGALS9
GO:0042311	vasodilation	2/119	32/18670	0.0176393	0.425962	ADRB1/SOD2
GO:0031669	cellular response to nutrient levels	5/119	237/18670	0.017952	0.425962	AIFM1/FBXO22/PCSK9/PENK/RYR3
GO:0032633	interleukin-4 production	2/119	33/18670	0.0187	0.425962	TNFSF4/LGALS9
GO:0046633	alpha-beta T cell proliferation	2/119	33/18670	0.0187	0.425962	TNFSF4/LGALS9
GO:0006767	water-soluble vitamin metabolic process	3/119	88/18670	0.0187148	0.425962	ABCD4/AASDHPPT/DHFR
GO:0001655	urogenital system development	6/119	330/18670	0.0191447	0.425962	AKR1B1/NUP107/SOX9/NFIA/TIPARP/PCSK9
GO:0097306	cellular response to alcohol	3/119	89/18670	0.0192796	0.425962	TNFSF4/PTGER2/AIFM1
GO:2000241	regulation of reproductive process	4/119	160/18670	0.0192894	0.425962	TRIP13/TTK/SOX9/PLCB1
GO:0007094	mitotic spindle assembly checkpoint	2/119	34/18670	0.019787	0.425962	TRIP13/TTK
GO:0031577	spindle checkpoint	2/119	34/18670	0.019787	0.425962	TRIP13/TTK
GO:0071173	spindle assembly checkpoint	2/119	34/18670	0.019787	0.425962	TRIP13/TTK
GO:0071174	mitotic spindle checkpoint	2/119	34/18670	0.019787	0.425962	TRIP13/TTK
GO:0045132	meiotic chromosome segregation	3/119	90/18670	0.0198537	0.425962	TRIP13/TTK/FANCD2
GO:0051090	regulation of DNA-binding transcription factor activity	7/119	432/18670	0.0207375	0.425962	TNFSF4/CREBZF/FANCD2/FER/LGALS9/FLNA/PELI1
GO:0032689	negative regulation of interferon-gamma production	2/119	35/18670	0.0208999	0.425962	TNFSF4/LGALS9
GO:0035690	cellular response to drug	7/119	433/18670	0.0209704	0.425962	ERRFI1/SOX9/AIFM1/PLCB1/PDE4B/FLNA/RYR3
GO:0006323	DNA packaging	5/119	247/18670	0.0210424	0.425962	OIP5/SOX9/HAT1/AIFM1/CENPP
GO:0002683	negative regulation of immune system process	7/119	435/18670	0.0214416	0.425962	TNFSF4/SOX9/LRRC17/FER/LGALS9/PLCB1/PELI1
GO:0071496	cellular response to external stimulus	6/119	339/18670	0.0215242	0.425962	SOX9/AIFM1/FBXO22/PCSK9/PENK/RYR3
GO:0006361	transcription initiation from RNA polymerase I promoter	2/119	36/18670	0.0220384	0.425962	POLR2K/ZNRD1
GO:0032733	positive regulation of interleukin-10 production	2/119	36/18670	0.0220384	0.425962	TNFSF4/LGALS9
GO:0045841	negative regulation of mitotic metaphase/anaphase transition	2/119	36/18670	0.0220384	0.425962	TRIP13/TTK
GO:0060428	lung epithelium development	2/119	36/18670	0.0220384	0.425962	ERRFI1/SOX9
GO:0071634	regulation of transforming growth factor beta production	2/119	36/18670	0.0220384	0.425962	ITGAV/LGALS9
GO:2000516	positive regulation of CD4-positive. alpha-beta T cell activation	2/119	36/18670	0.0220384	0.425962	TNFSF4/LGALS9
GO:0034614	cellular response to reactive oxygen species	4/119	168/18670	0.0226048	0.425962	SOD2/FER/AIFM1/DHFR
GO:1902100	negative regulation of metaphase/anaphase transition of cell cycle	2/119	37/18670	0.023202	0.425962	TRIP13/TTK
GO:0008585	female gonad development	3/119	96/18670	0.0234958	0.425962	NUP107/EIF2B2/TIPARP
GO:0048709	oligodendrocyte differentiation	3/119	97/18670	0.0241356	0.425962	EIF2B2/SOX9/TENM4
GO:0046636	negative regulation of alpha-beta T cell activation	2/119	38/18670	0.0243904	0.425962	TNFSF4/LGALS9
GO:0048009	insulin-like growth factor receptor signaling pathway	2/119	38/18670	0.0243904	0.425962	GIGYF1/PLCB1
GO:0071604	transforming growth factor beta production	2/119	38/18670	0.0243904	0.425962	ITGAV/LGALS9
GO:2000816	negative regulation of mitotic sister chromatid separation	2/119	39/18670	0.0256033	0.425962	TRIP13/TTK
GO:0002695	negative regulation of leukocyte activation	4/119	175/18670	0.0257743	0.425962	TNFSF4/FER/LGALS9/PELI1
GO:0046165	alcohol biosynthetic process	4/119	175/18670	0.0257743	0.425962	MOXD1/AKR1B1/PLCB1/DHFR
GO:0034446	substrate adhesion-dependent cell spreading	3/119	100/18670	0.0261116	0.425962	ITGAV/FER/FLNA
GO:0032649	regulation of interferon-gamma production	3/119	101/18670	0.026789	0.425962	TNFSF4/LGALS9/PDE4B
GO:0046545	development of primary female sexual characteristics	3/119	101/18670	0.026789	0.425962	NUP107/EIF2B2/TIPARP
GO:0009187	cyclic nucleotide metabolic process	2/119	40/18670	0.0268403	0.425962	PTHLH/PDE4B
GO:0021532	neural tube patterning	2/119	40/18670	0.0268403	0.425962	GORAB/TMEM107
GO:0042596	fear response	2/119	40/18670	0.0268403	0.425962	ADRB1/PENK
GO:0071470	cellular response to osmotic stress	2/119	40/18670	0.0268403	0.425962	AKR1B1/ERRFI1
GO:1905819	negative regulation of chromosome separation	2/119	40/18670	0.0268403	0.425962	TRIP13/TTK
GO:0098869	cellular oxidant detoxification	3/119	102/18670	0.0274758	0.425962	SOD2/TXNDC2/DHFR
GO:0071347	cellular response to interleukin-1	4/119	179/18670	0.0276998	0.425962	SOX9/CXCL8/PLCB1/PELI1
GO:0006308	DNA catabolic process	2/119	41/18670	0.0281011	0.425962	AIFM1/ISG20
GO:0007229	integrin-mediated signaling pathway	3/119	103/18670	0.028172	0.425962	COL16A1/ITGAV/FLNA
GO:0031668	cellular response to extracellular stimulus	5/119	268/18670	0.0286161	0.425962	AIFM1/FBXO22/PCSK9/PENK/RYR3
GO:0071103	DNA conformation change	6/119	364/18670	0.0291661	0.425962	OIP5/SOX9/CHTF18/HAT1/AIFM1/CENPP
GO:0033003	regulation of mast cell activation	2/119	42/18670	0.0293852	0.425962	FER/LGALS9
GO:0033048	negative regulation of mitotic sister chromatid segregation	2/119	42/18670	0.0293852	0.425962	TRIP13/TTK
GO:0007548	sex differentiation	5/119	270/18670	0.0294165	0.425962	NUP107/EIF2B2/SOX9/TIPARP/FLNA
GO:0019933	cAMP-mediated signaling	4/119	184/18670	0.0302246	0.425962	ADRB1/PTHLH/PTGER2/SOX9
GO:0034728	nucleosome organization	4/119	184/18670	0.0302246	0.425962	OIP5/SOX9/HAT1/CENPP
GO:0007052	mitotic spindle organization	3/119	106/18670	0.0303165	0.425962	TTK/STMN1/FLNA
GO:0071364	cellular response to epidermal growth factor stimulus	2/119	43/18670	0.0306924	0.425962	ERRFI1/SOX9
GO:0086004	regulation of cardiac muscle cell contraction	2/119	43/18670	0.0306924	0.425962	PDE4B/FLNA
GO:0006066	alcohol metabolic process	6/119	370/18670	0.0312355	0.425962	MOXD1/AKR1B1/ALDH1B1/PCSK9/PLCB1/DHFR
GO:0003416	endochondral bone growth	2/119	44/18670	0.0320223	0.425962	MATN1/BNC2
GO:0014003	oligodendrocyte development	2/119	44/18670	0.0320223	0.425962	EIF2B2/TENM4
GO:0033046	negative regulation of sister chromatid segregation	2/119	44/18670	0.0320223	0.425962	TRIP13/TTK
GO:0034080	CENP-A containing nucleosome assembly	2/119	44/18670	0.0320223	0.425962	OIP5/CENPP
GO:0061641	CENP-A containing chromatin organization	2/119	44/18670	0.0320223	0.425962	OIP5/CENPP
GO:0006575	cellular modified amino acid metabolic process	4/119	188/18670	0.0323396	0.425962	AASDHPPT/SERINC2/TMLHE/DHFR
GO:0051783	regulation of nuclear division	4/119	188/18670	0.0323396	0.425962	TRIP13/TTK/PLCB1/KNTC1
GO:0001822	kidney development	5/119	278/18670	0.0327598	0.425962	AKR1B1/NUP107/SOX9/TIPARP/PCSK9
GO:0051985	negative regulation of chromosome segregation	2/119	45/18670	0.0333746	0.425962	TRIP13/TTK
GO:0007565	female pregnancy	4/119	192/18670	0.0345395	0.425962	COL16A1/AKR1B1/PTHLH/LGALS9
GO:0006984	ER-nucleus signaling pathway	2/119	46/18670	0.034749	0.425962	ATF6/CXCL8
GO:0007129	synapsis	2/119	46/18670	0.034749	0.425962	TRIP13/FANCD2
GO:0032369	negative regulation of lipid transport	2/119	46/18670	0.034749	0.425962	ITGAV/PCSK9
GO:0043300	regulation of leukocyte degranulation	2/119	46/18670	0.034749	0.425962	FER/LGALS9
GO:0045776	negative regulation of blood pressure	2/119	46/18670	0.034749	0.425962	ADRB1/SOD2
GO:0071354	cellular response to interleukin-6	2/119	46/18670	0.034749	0.425962	FER/PHB
GO:0006354	DNA-templated transcription. elongation	3/119	112/18670	0.0348565	0.425962	POLR2K/DDX39B/ZNRD1
GO:0050868	negative regulation of T cell activation	3/119	112/18670	0.0348565	0.425962	TNFSF4/LGALS9/PELI1
GO:1990748	cellular detoxification	3/119	112/18670	0.0348565	0.425962	SOD2/TXNDC2/DHFR
GO:0034765	regulation of ion transmembrane transport	7/119	483/18670	0.0350638	0.425962	TSPAN13/SLC31A2/CNIH3/PCSK9/GLRX/PDE4B/FLNA
GO:0032609	interferon-gamma production	3/119	113/18670	0.0356455	0.425962	TNFSF4/LGALS9/PDE4B
GO:0071867	response to monoamine	3/119	113/18670	0.0356455	0.425962	PENK/PDE4B/FLNA
GO:0071869	response to catecholamine	3/119	113/18670	0.0356455	0.425962	PENK/PDE4B/FLNA
GO:0035722	interleukin-12-mediated signaling pathway	2/119	47/18670	0.036145	0.425962	SOD2/PLCB1
GO:0043303	mast cell degranulation	2/119	47/18670	0.036145	0.425962	FER/LGALS9
GO:0043370	regulation of CD4-positive. alpha-beta T cell differentiation	2/119	47/18670	0.036145	0.425962	TNFSF4/LGALS9
GO:0046638	positive regulation of alpha-beta T cell differentiation	2/119	47/18670	0.036145	0.425962	TNFSF4/LGALS9
GO:0060351	cartilage development involved in endochondral bone morphogenesis	2/119	47/18670	0.036145	0.425962	SOX9/MATN1
GO:0070849	response to epidermal growth factor	2/119	47/18670	0.036145	0.425962	ERRFI1/SOX9
GO:0098868	bone growth	2/119	47/18670	0.036145	0.425962	MATN1/BNC2
GO:1903115	regulation of actin filament-based movement	2/119	47/18670	0.036145	0.425962	PDE4B/FLNA
GO:0030282	bone mineralization	3/119	114/18670	0.0364438	0.425962	PTHLH/SOX9/MATN1
GO:0071897	DNA biosynthetic process	4/119	196/18670	0.0368246	0.425962	CHTF18/PHB/DDX39B/POLG2
GO:0046660	female sex differentiation	3/119	115/18670	0.0372512	0.425962	NUP107/EIF2B2/TIPARP
GO:0002279	mast cell activation involved in immune response	2/119	48/18670	0.0375625	0.425962	FER/LGALS9
GO:0031055	chromatin remodeling at centromere	2/119	48/18670	0.0375625	0.425962	OIP5/CENPP
GO:0050866	negative regulation of cell activation	4/119	199/18670	0.0385946	0.425962	TNFSF4/FER/LGALS9/PELI1
GO:0002448	mast cell mediated immunity	2/119	49/18670	0.039001	0.425962	FER/LGALS9
GO:0003044	regulation of systemic arterial blood pressure mediated by a chemical signal	2/119	49/18670	0.039001	0.425962	ADRB1/SOD2
GO:0071349	cellular response to interleukin-12	2/119	49/18670	0.039001	0.425962	SOD2/PLCB1
GO:0031497	chromatin assembly	4/119	202/18670	0.0404127	0.425962	OIP5/SOX9/HAT1/CENPP
GO:0051701	interaction with host	4/119	202/18670	0.0404127	0.425962	ITGAV/LGALS9/CXCL8/DDX39B
GO:0042398	cellular modified amino acid biosynthetic process	2/119	50/18670	0.0404603	0.425962	TMLHE/DHFR
GO:0070671	response to interleukin-12	2/119	50/18670	0.0404603	0.425962	SOD2/PLCB1
GO:0070741	response to interleukin-6	2/119	50/18670	0.0404603	0.425962	FER/PHB
GO:0010959	regulation of metal ion transport	6/119	394/18670	0.0404662	0.425962	TSPAN13/SLC31A2/PCSK9/GLRX/PDE4B/FLNA
GO:0007173	epidermal growth factor receptor signaling pathway	3/119	119/18670	0.0405721	0.425962	ERRFI1/SOX9/FER
GO:0031667	response to nutrient levels	7/119	499/18670	0.0406521	0.425962	ADRB1/HAT1/AIFM1/FBXO22/PCSK9/PENK/RYR3
GO:0002698	negative regulation of immune effector process	3/119	120/18670	0.041425	0.425962	TNFSF4/FER/LGALS9
GO:1903522	regulation of blood circulation	5/119	297/18670	0.0416227	0.425962	ADRB1/PTGER2/PDE4B/FLNA/RYR3
GO:0030071	regulation of mitotic metaphase/anaphase transition	2/119	51/18670	0.0419399	0.425962	TRIP13/TTK
GO:0045744	negative regulation of G protein-coupled receptor signaling pathway	2/119	51/18670	0.0419399	0.425962	STMN1/CXCL8
GO:0071222	cellular response to lipopolysaccharide	4/119	205/18670	0.0422789	0.425962	TNFSF4/IL24/CXCL8/PDE4B
GO:0019079	viral genome replication	3/119	122/18670	0.043158	0.425962	NFIA/CXCL8/ISG20
GO:0032330	regulation of chondrocyte differentiation	2/119	52/18670	0.0434397	0.425962	PTHLH/SOX9
GO:0032653	regulation of interleukin-10 production	2/119	52/18670	0.0434397	0.425962	TNFSF4/LGALS9
GO:0045839	negative regulation of mitotic nuclear division	2/119	52/18670	0.0434397	0.425962	TRIP13/TTK
GO:2000649	regulation of sodium ion transmembrane transporter activity	2/119	52/18670	0.0434397	0.425962	PCSK9/GLRX
GO:0002062	chondrocyte differentiation	3/119	123/18670	0.0440379	0.425962	PTHLH/SOX9/MATN1
GO:0050792	regulation of viral process	4/119	208/18670	0.0441933	0.425962	POLR2K/LGALS9/CXCL8/ISG20
GO:0071229	cellular response to acid chemical	4/119	209/18670	0.0448422	0.425962	COL16A1/TNFSF4/PTGER2/SOX9
GO:0019751	polyol metabolic process	3/119	124/18670	0.0449268	0.425962	AKR1B1/PLCB1/DHFR
GO:0007131	reciprocal meiotic recombination	2/119	53/18670	0.0449593	0.425962	TRIP13/RAD51B
GO:0045661	regulation of myoblast differentiation	2/119	53/18670	0.0449593	0.425962	SOX9/PLCB1
GO:0098586	cellular response to virus	2/119	53/18670	0.0449593	0.425962	LGALS9/PENK
GO:1902099	regulation of metaphase/anaphase transition of cell cycle	2/119	53/18670	0.0449593	0.425962	TRIP13/TTK
GO:0006584	catecholamine metabolic process	2/119	54/18670	0.0464984	0.425962	MOXD1/AKR1B1
GO:0007091	metaphase/anaphase transition of mitotic cell cycle	2/119	54/18670	0.0464984	0.425962	TRIP13/TTK
GO:0009712	catechol-containing compound metabolic process	2/119	54/18670	0.0464984	0.425962	MOXD1/AKR1B1
GO:0035825	homologous recombination	2/119	54/18670	0.0464984	0.425962	TRIP13/RAD51B
GO:0019935	cyclic-nucleotide-mediated signaling	4/119	212/18670	0.0468208	0.425962	ADRB1/PTHLH/PTGER2/SOX9
GO:0071219	cellular response to molecule of bacterial origin	4/119	212/18670	0.0468208	0.425962	TNFSF4/IL24/CXCL8/PDE4B
GO:0032613	interleukin-10 production	2/119	55/18670	0.0480567	0.425962	TNFSF4/LGALS9
GO:0034754	cellular hormone metabolic process	3/119	129/18670	0.0495045	0.425962	AKR1B1/TIPARP/HSD17B11
GO:1903038	negative regulation of leukocyte cell-cell adhesion	3/119	129/18670	0.0495045	0.425962	TNFSF4/LGALS9/PELI1
GO:0000075	cell cycle checkpoint	4/119	216/18670	0.0495337	0.425962	TRIP13/TTK/KNTC1/DDX39B
GO:0034508	centromere complex assembly	2/119	56/18670	0.0496338	0.425962	OIP5/CENPP
GO:0044784	metaphase/anaphase transition of cell cycle	2/119	56/18670	0.0496338	0.425962	TRIP13/TTK
GO:1905515	non-motile cilium assembly	2/119	56/18670	0.0496338	0.425962	GORAB/TMEM107

## Sheet: 251DEGs_EPvsE2_PCOS
Supp Table 5 C-i: Reactome pathway enrichment analysis for 251 DEGs uniquely found in E2P4 vs. E2 post-treated eSC PCOS
ID	Description	Gene Ratio	Bg Ratio	P-value	FDR	Gene ID
R-HSA-1250342	PI3K events in ERBB4 signaling	2/133	10/10654	0.0065185	0.534886	NRG4/ERBB4
R-HSA-389661	Glyoxylate metabolism and glycine degradation	3/133	31/10654	0.00662251	0.534886	AGXT/PXMP2/HOGA1
R-HSA-69190	DNA strand elongation	3/133	32/10654	0.00724175	0.534886	MCM5/RPA3/GINS2
R-HSA-6811434	COPI-dependent Golgi-to-ER retrograde traffic	5/133	99/10654	0.00788827	0.534886	NSF/KDELR3/BNIP1/KIF11/TMED3
R-HSA-936440	Negative regulators of DDX58/IFIH1 signaling	3/133	34/10654	0.00858023	0.534886	TNFAIP3/ATG12/PCBP2
R-HSA-983712	Ion channel transport	7/133	186/10654	0.00868078	0.534886	ATP2A3/ATP11C/ATP1A3/RIPK3/SLC9C2/CLCN1/RYR2
R-HSA-176974	Unwinding of DNA	2/133	12/10654	0.00940563	0.534886	MCM5/GINS2
R-HSA-3906995	Diseases associated with O-glycosylation of proteins	4/133	68/10654	0.0102099	0.534886	ADAMTS9/B3GLCT/MUC19/ADAMTS12
R-HSA-5083635	Defective B3GALTL causes Peters-plus syndrome (PpS)	3/133	37/10654	0.0108434	0.534886	ADAMTS9/B3GLCT/ADAMTS12
R-HSA-8847993	ERBB2 Activates PTK6 Signaling	2/133	13/10654	0.0110255	0.534886	NRG4/ERBB4
R-HSA-5173214	O-glycosylation of TSR domain-containing proteins	3/133	38/10654	0.0116671	0.534886	ADAMTS9/B3GLCT/ADAMTS12
R-HSA-1250347	SHC1 events in ERBB4 signaling	2/133	14/10654	0.0127587	0.534886	NRG4/ERBB4
R-HSA-162594	Early Phase of HIV Life Cycle	2/133	14/10654	0.0127587	0.534886	CXCR4/PSIP1
R-HSA-6785631	ERBB2 Regulates Cell Motility	2/133	15/10654	0.0146023	0.563847	NRG4/ERBB4
R-HSA-1963640	GRB2 events in ERBB2 signaling	2/133	16/10654	0.0165533	0.563847	NRG4/ERBB4
R-HSA-1963642	PI3K events in ERBB2 signaling	2/133	16/10654	0.0165533	0.563847	NRG4/ERBB4
R-HSA-1369062	ABC transporters in lipid homeostasis	2/133	18/10654	0.0207657	0.636321	ABCA12/ABCG1
R-HSA-190872	Transport of connexons to the plasma membrane	2/133	19/10654	0.0230214	0.636321	GJA1/GJB2
R-HSA-418346	Platelet homeostasis	4/133	88/10654	0.024189	0.636321	ATP2A3/P2RX6/GNG11/PRKG1
R-HSA-198933	Immunoregulatory interactions between a Lymphoid and a non-Lymphoid cell	5/133	132/10654	0.0246971	0.636321	CLEC2D/NPDC1/CD81/CD300LG/RAET1E
R-HSA-8856688	Golgi-to-ER retrograde transport	5/133	133/10654	0.0254132	0.636321	NSF/KDELR3/BNIP1/KIF11/TMED3
R-HSA-1606322	ZBP1(DAI) mediated induction of type I IFNs	2/133	21/10654	0.0278181	0.636321	DTX4/RIPK3
R-HSA-1250196	SHC1 events in ERBB2 signaling	2/133	22/10654	0.0303537	0.636321	NRG4/ERBB4
R-HSA-5578775	Ion homeostasis	3/133	56/10654	0.0326235	0.636321	ATP2A3/ATP1A3/RYR2
R-HSA-936837	Ion transport by P-type ATPases	3/133	57/10654	0.0341303	0.636321	ATP2A3/ATP11C/ATP1A3
R-HSA-6811442	Intra-Golgi and retrograde Golgi-to-ER traffic	6/133	202/10654	0.0408277	0.636321	NSF/KDELR3/BNIP1/MAN1C1/KIF11/TMED3
R-HSA-4086398	Ca2+ pathway	3/133	62/10654	0.0421961	0.636321	GNG11/FZD2/PRKG1
R-HSA-1834949	Cytosolic sensors of pathogen-associated DNA	3/133	63/10654	0.0439143	0.636321	DTX4/LRRFIP1/RIPK3
R-HSA-2672351	Stimuli-sensing channels	4/133	109/10654	0.0473815	0.636321	RIPK3/SLC9C2/CLCN1/RYR2
Supp Table 5 C-ii: GO enrichment analysis for 251 DEGs uniquely found in E2P4 vs. E2 post-treated eSC PCOS
ID	Description	GeneRatio	BgRatio	P-value	FDR	geneID
GO:0030901	midbrain development	6/211	90/18670	0.000548919	0.698121	KDM2B/FGF9/ZNF430/PLP1/TTBK1/OTX2
GO:0021762	substantia nigra development	4/211	43/18670	0.00138568	0.698121	FGF9/ZNF430/PLP1/TTBK1
GO:0086064	cell communication by electrical coupling involved in cardiac conduction	3/211	24/18670	0.00241748	0.698121	ATP1A3/GJA1/RYR2
GO:0006890	retrograde vesicle-mediated transport. Golgi to endoplasmic reticulum	5/211	86/18670	0.00291827	0.698121	NSF/KDELR3/BNIP1/KIF11/TMED3
GO:0010644	cell communication by electrical coupling	3/211	29/18670	0.00418718	0.698121	ATP1A3/GJA1/RYR2
GO:0048857	neural nucleus development	4/211	62/18670	0.00530306	0.698121	FGF9/ZNF430/PLP1/TTBK1
GO:0034135	regulation of toll-like receptor 2 signaling pathway	2/211	10/18670	0.00538893	0.698121	TNFAIP3/TLR6
GO:0000727	double-strand break repair via break-induced replication	2/211	11/18670	0.00653767	0.698121	MCM5/GINS2
GO:0016264	gap junction assembly	2/211	11/18670	0.00653767	0.698121	GJA1/GJB2
GO:0046185	aldehyde catabolic process	2/211	11/18670	0.00653767	0.698121	AGXT/HOGA1
GO:0071402	cellular response to lipoprotein particle stimulus	3/211	34/18670	0.00657953	0.698121	CD81/ABCG1/TLR6
GO:0097484	dendrite extension	3/211	35/18670	0.00713722	0.698121	BCL11A/CXCR4/SLC9A6
GO:0006534	cysteine metabolic process	2/211	12/18670	0.00778712	0.698121	CBS/AGXT
GO:0033700	phospholipid efflux	2/211	12/18670	0.00778712	0.698121	ABCA12/ABCG1
GO:0001764	neuron migration	6/211	157/18670	0.00895029	0.698121	PCM1/CXCR4/GJA1/ULK4/ERBB4/PRKG1
GO:0035627	ceramide transport	2/211	13/18670	0.0091349	0.698121	ABCB1/ABCA12
GO:0061042	vascular wound healing	2/211	13/18670	0.0091349	0.698121	TNFAIP3/CXCR4
GO:0009071	serine family amino acid catabolic process	2/211	14/18670	0.0105786	0.698121	CBS/AGXT
GO:0018410	C-terminal protein amino acid modification	2/211	14/18670	0.0105786	0.698121	ATG12/AGBL1
GO:0090128	regulation of synapse maturation	2/211	14/18670	0.0105786	0.698121	NFATC4/CLSTN1
GO:0008589	regulation of smoothened signaling pathway	4/211	76/18670	0.0107968	0.698121	FGF9/PRRX1/HHIP/OTX2
GO:0060562	epithelial tube morphogenesis	9/211	322/18670	0.0112178	0.698121	KDM2B/NFATC4/CXCR4/GJA1/HHIP/ZEB2/FZD2/RYR2/ADAMTS12
GO:0000098	sulfur amino acid catabolic process	2/211	15/18670	0.012116	0.698121	CBS/AGXT
GO:0034134	toll-like receptor 2 signaling pathway	2/211	15/18670	0.012116	0.698121	TNFAIP3/TLR6
GO:0048070	regulation of developmental pigmentation	2/211	15/18670	0.012116	0.698121	ADAMTS9/ZEB2
GO:0098719	sodium ion import across plasma membrane	2/211	15/18670	0.012116	0.698121	SLC9C2/SLC9A6
GO:0015748	organophosphate ester transport	5/211	121/18670	0.0121506	0.698121	ABCB1/ATP11C/ABCA12/GJA1/ABCG1
GO:0045687	positive regulation of glial cell differentiation	3/211	43/18670	0.0126001	0.698121	RHEB/CXCR4/TTBK1
GO:0002088	lens development in camera-type eye	4/211	80/18670	0.0128557	0.698121	TMOD1/GJA1/ZEB2/SIX5
GO:0014855	striated muscle cell proliferation	4/211	81/18670	0.0134068	0.698121	FGF9/GJA1/SIX5/ERBB4
GO:0010875	positive regulation of cholesterol efflux	2/211	16/18670	0.0137447	0.698121	ABCA12/ABCG1
GO:0043217	myelin maintenance	2/211	16/18670	0.0137447	0.698121	FA2H/CXCR4
GO:0090036	regulation of protein kinase C signaling	2/211	16/18670	0.0137447	0.698121	AKAP12/ULK4
GO:0009070	serine family amino acid biosynthetic process	2/211	17/18670	0.0154626	0.698121	CBS/AGXT
GO:0048535	lymph node development	2/211	17/18670	0.0154626	0.698121	RC3H2/RIPK3
GO:0007224	smoothened signaling pathway	5/211	133/18670	0.0176438	0.698121	FGF9/PRRX1/DYRK2/HHIP/OTX2
GO:0098659	inorganic cation import across plasma membrane	4/211	88/18670	0.0176865	0.698121	SLC12A3/ATP1A3/SLC9C2/SLC9A6
GO:0099587	inorganic ion import across plasma membrane	4/211	88/18670	0.0176865	0.698121	SLC12A3/ATP1A3/SLC9C2/SLC9A6
GO:0002544	chronic inflammatory response	2/211	19/18670	0.0191568	0.698121	TNFAIP3/GJA1
GO:0003159	morphogenesis of an endothelium	2/211	19/18670	0.0191568	0.698121	CXCR4/ADAMTS12
GO:0046653	tetrahydrofolate metabolic process	2/211	19/18670	0.0191568	0.698121	GCH1/FTCD
GO:0061154	endothelial tube morphogenesis	2/211	19/18670	0.0191568	0.698121	CXCR4/ADAMTS12
GO:2000010	positive regulation of protein localization to cell surface	2/211	19/18670	0.0191568	0.698121	ABCA12/ERBB4
GO:0015914	phospholipid transport	4/211	91/18670	0.0197528	0.698121	ABCB1/ATP11C/ABCA12/ABCG1
GO:0032495	response to muramyl dipeptide	2/211	20/18670	0.021129	0.698121	NLRP1/TNFAIP3
GO:0086014	atrial cardiac muscle cell action potential	2/211	20/18670	0.021129	0.698121	GJA1/RYR2
GO:0086026	atrial cardiac muscle cell to AV node cell signaling	2/211	20/18670	0.021129	0.698121	GJA1/RYR2
GO:0086066	atrial cardiac muscle cell to AV node cell communication	2/211	20/18670	0.021129	0.698121	GJA1/RYR2
GO:0050702	interleukin-1 beta secretion	3/211	53/18670	0.0220375	0.698121	NLRP1/TNFAIP3/TLR6
GO:0106106	cold-induced thermogenesis	5/211	143/18670	0.0233131	0.698121	RHEB/CXCR4/GJA1/FABP5/ESRRG
GO:0120161	regulation of cold-induced thermogenesis	5/211	143/18670	0.0233131	0.698121	RHEB/CXCR4/GJA1/FABP5/ESRRG
GO:0048709	oligodendrocyte differentiation	4/211	97/18670	0.0243169	0.698121	FA2H/RHEB/CXCR4/PLP1
GO:0120162	positive regulation of cold-induced thermogenesis	4/211	97/18670	0.0243169	0.698121	CXCR4/GJA1/FABP5/ESRRG
GO:0003094	glomerular filtration	2/211	22/18670	0.0253128	0.698121	JCHAIN/GJA1
GO:0022010	central nervous system myelination	2/211	22/18670	0.0253128	0.698121	FA2H/PLP1
GO:0032291	axon ensheathment in central nervous system	2/211	22/18670	0.0253128	0.698121	FA2H/PLP1
GO:0086065	cell communication involved in cardiac conduction	3/211	56/18670	0.0254466	0.698121	ATP1A3/GJA1/RYR2
GO:0061041	regulation of wound healing	5/211	148/18670	0.0265429	0.698121	FAP/TNFAIP3/CXCR4/GJA1/PRKG1
GO:0033344	cholesterol efflux	3/211	57/18670	0.0266424	0.698121	STX12/ABCA12/ABCG1
GO:0060043	regulation of cardiac muscle cell proliferation	3/211	57/18670	0.0266424	0.698121	FGF9/GJA1/ERBB4
GO:0032373	positive regulation of sterol transport	2/211	23/18670	0.0275204	0.698121	ABCA12/ABCG1
GO:0032376	positive regulation of cholesterol transport	2/211	23/18670	0.0275204	0.698121	ABCA12/ABCG1
GO:0048714	positive regulation of oligodendrocyte differentiation	2/211	23/18670	0.0275204	0.698121	RHEB/CXCR4
GO:0060055	angiogenesis involved in wound healing	2/211	23/18670	0.0275204	0.698121	TNFAIP3/CXCR4
GO:0061436	establishment of skin barrier	2/211	23/18670	0.0275204	0.698121	FA2H/ABCA12
GO:0097150	neuronal stem cell population maintenance	2/211	23/18670	0.0275204	0.698121	PCM1/PRRX1
GO:0097205	renal filtration	2/211	23/18670	0.0275204	0.698121	JCHAIN/GJA1
GO:0035637	multicellular organismal signaling	6/211	204/18670	0.0286611	0.698121	ATP2A3/CACNA1I/ATP1A3/GJA1/CLCN1/RYR2
GO:0097755	positive regulation of blood vessel diameter	3/211	59/18670	0.0291228	0.698121	GCH1/GJA1/PRKG1
GO:0030900	forebrain development	9/211	381/18670	0.029633	0.698121	PCM1/KDM2B/CXCR4/DRAXIN/OTX2/BMERB1/ZEB2/ERBB4/PRKG1
GO:0046475	glycerophospholipid catabolic process	2/211	24/18670	0.0298025	0.698121	GPCPD1/ENPP6
GO:0046697	decidualization	2/211	24/18670	0.0298025	0.698121	GJA1/GJB2
GO:0061025	membrane fusion	5/211	154/18670	0.0307791	0.698121	NSF/RUBCNL/BNIP1/STX12/CXCR4
GO:1990845	adaptive thermogenesis	5/211	154/18670	0.0307791	0.698121	RHEB/CXCR4/GJA1/FABP5/ESRRG
GO:0032370	positive regulation of lipid transport	3/211	61/18670	0.0317212	0.698121	ABCA12/ABCG1/GALR1
GO:0050701	interleukin-1 secretion	3/211	61/18670	0.0317212	0.698121	NLRP1/TNFAIP3/TLR6
GO:0002053	positive regulation of mesenchymal cell proliferation	2/211	25/18670	0.0321571	0.698121	FGF9/PRRX1
GO:0032461	positive regulation of protein oligomerization	2/211	25/18670	0.0321571	0.698121	JCHAIN/MMP1
GO:1903859	regulation of dendrite extension	2/211	25/18670	0.0321571	0.698121	BCL11A/CXCR4
GO:0021510	spinal cord development	4/211	106/18670	0.0322699	0.698121	ACTL6B/ZC4H2/PLXDC1/DRAXIN
GO:1901606	alpha-amino acid catabolic process	4/211	106/18670	0.0322699	0.698121	CBS/AGXT/HOGA1/FTCD
GO:0002260	lymphocyte homeostasis	3/211	62/18670	0.0330645	0.698121	RC3H2/TNFAIP3/RIPK3
GO:0014706	striated muscle tissue development	9/211	390/18670	0.0336542	0.698121	MYOM2/FGF9/POPDC2/EGR2/GPCPD1/GJA1/ADAMTS9/ERBB4/RYR2
GO:0006821	chloride transport	4/211	108/18670	0.0342207	0.698121	SLC12A3/ABCB1/CLCN1/GLRA4
GO:0034394	protein localization to cell surface	3/211	63/18670	0.034437	0.698121	ABCA12/RIC3/ERBB4
GO:0006516	glycoprotein catabolic process	2/211	26/18670	0.0345823	0.698121	ADAMTS9/ADAMTS12
GO:0010460	positive regulation of heart rate	2/211	26/18670	0.0345823	0.698121	GCH1/RYR2
GO:0030318	melanocyte differentiation	2/211	26/18670	0.0345823	0.698121	ADAMTS9/ZEB2
GO:0033561	regulation of water loss via skin	2/211	26/18670	0.0345823	0.698121	FA2H/ABCA12
GO:0060074	synapse maturation	2/211	26/18670	0.0345823	0.698121	NFATC4/CLSTN1
GO:0060544	regulation of necroptotic process	2/211	26/18670	0.0345823	0.698121	RBCK1/RIPK3
GO:0062098	regulation of programmed necrotic cell death	2/211	26/18670	0.0345823	0.698121	RBCK1/RIPK3
GO:0046503	glycerolipid catabolic process	3/211	64/18670	0.0358388	0.698121	GPCPD1/ENPP6/FABP5
GO:0048278	vesicle docking	3/211	64/18670	0.0358388	0.698121	NSF/STX12/EXOC6
GO:0043032	positive regulation of macrophage activation	2/211	27/18670	0.0370763	0.698121	TTBK1/TLR6
GO:0048668	collateral sprouting	2/211	27/18670	0.0370763	0.698121	RND2/ZEB2
GO:0072665	protein localization to vacuole	3/211	65/18670	0.0372695	0.698121	ZFYVE16/CD81/TNFAIP3
GO:0010001	glial cell differentiation	6/211	218/18670	0.03777	0.698121	FA2H/RHEB/CXCR4/EGR2/PLP1/TTBK1
GO:0006760	folic acid-containing compound metabolic process	2/211	28/18670	0.0396371	0.698121	GCH1/FTCD
GO:0021846	cell proliferation in forebrain	2/211	28/18670	0.0396371	0.698121	PCM1/ZEB2
GO:0045745	positive regulation of G protein-coupled receptor signaling pathway	2/211	28/18670	0.0396371	0.698121	GRP/FZD2
GO:0060038	cardiac muscle cell proliferation	3/211	67/18670	0.0402176	0.698121	FGF9/GJA1/ERBB4
GO:0060047	heart contraction	7/211	282/18670	0.0416067	0.698121	ATP2A3/ATP1A3/POPDC2/CXCR4/GCH1/GJA1/RYR2
GO:0044550	secondary metabolite biosynthetic process	2/211	29/18670	0.0422631	0.698121	CBS/ZEB2
GO:0055075	potassium ion homeostasis	2/211	29/18670	0.0422631	0.698121	SLC12A3/ATP1A3
GO:0070528	protein kinase C signaling	2/211	29/18670	0.0422631	0.698121	AKAP12/ULK4
GO:2000171	negative regulation of dendrite development	2/211	29/18670	0.0422631	0.698121	NFATC4/BCL11A
GO:0060537	muscle tissue development	9/211	408/18670	0.0427993	0.698121	MYOM2/FGF9/POPDC2/EGR2/GPCPD1/GJA1/ADAMTS9/ERBB4/RYR2
GO:0007517	muscle organ development	9/211	410/18670	0.0439093	0.698121	MYOM2/FGF9/POPDC2/EGR2/GPCPD1/GJA1/ERBB4/FZD2/RYR2
GO:0001782	B cell homeostasis	2/211	30/18670	0.0449523	0.698121	RC3H2/TNFAIP3
GO:0009595	detection of biotic stimulus	2/211	30/18670	0.0449523	0.698121	FAP/TLR6
GO:0045880	positive regulation of smoothened signaling pathway	2/211	30/18670	0.0449523	0.698121	FGF9/PRRX1
GO:0001659	temperature homeostasis	5/211	173/18670	0.0468837	0.698121	RHEB/CXCR4/GJA1/FABP5/ESRRG
GO:0042063	gliogenesis	7/211	290/18670	0.0471147	0.698121	FA2H/RHEB/CXCR4/EGR2/PLP1/TTBK1/BMERB1
GO:0098739	import across plasma membrane	4/211	120/18670	0.0473422	0.698121	SLC12A3/ATP1A3/SLC9C2/SLC9A6
GO:0007202	activation of phospholipase C activity	2/211	31/18670	0.047703	0.698121	ITK/S1PR4
GO:0070306	lens fiber cell differentiation	2/211	31/18670	0.047703	0.698121	TMOD1/ZEB2
GO:0098656	anion transmembrane transport	7/211	291/18670	0.0478345	0.698121	SLC12A3/ABCB1/SLC9C2/CLCN1/GLRA4/SLC6A9/SLC9A6
GO:0003015	heart process	7/211	292/18670	0.0485612	0.698121	ATP2A3/ATP1A3/POPDC2/CXCR4/GCH1/GJA1/RYR2
GO:0090287	regulation of cellular response to growth factor stimulus	7/211	292/18670	0.0485612	0.698121	FGF9/ONECUT2/NREP/HHIP/OTX2/SLC9A6/ADAMTS12
GO:0046394	carboxylic acid biosynthetic process	8/211	355/18670	0.0491313	0.698121	FA2H/PLP1/GCH1/OXSM/CBS/FABP5/AGXT/HOGA1
GO:0048738	cardiac muscle tissue development	6/211	233/18670	0.0493847	0.698121	MYOM2/FGF9/GJA1/ADAMTS9/ERBB4/RYR2
GO:0045685	regulation of glial cell differentiation	3/211	73/18670	0.0497444	0.698121	RHEB/CXCR4/TTBK1
GO:1903524	positive regulation of blood circulation	3/211	73/18670	0.0497444	0.698121	GCH1/GJA1/RYR2
GO:1903779	regulation of cardiac conduction	3/211	73/18670	0.0497444	0.698121	ATP2A3/ATP1A3/RYR2
GO:0016053	organic acid biosynthetic process	8/211	356/18670	0.0497952	0.698121	FA2H/PLP1/GCH1/OXSM/CBS/FABP5/AGXT/HOGA1

## Sheet: 314DEGs_EPDHTvsE2DHT_PCOS
Supp Table 5 D-i: Reactome pathway enrichment analysis for 314 DEGs uniquely found in E2P4DHT vs. E2DHT post-treated eSC PCOS
ID	Description	Gene Ratio	Bg Ratio	P-value	FDR	Gene ID
R-HSA-913531	Interferon Signaling	14/173	199/10654	4.23228e-06	0.00285256	JAK2/GBP1/NUP210/IFITM3/B2M/IFITM2/SOCS1/IFITM1/FCGR1B/HLA-F/HLA-A/IFI30/HLA-B/IFI27
R-HSA-909733	Interferon alpha/beta signaling	8/173	69/10654	1.47897e-05	0.00341618	IFITM3/IFITM2/SOCS1/IFITM1/HLA-F/HLA-A/HLA-B/IFI27
R-HSA-877300	Interferon gamma signaling	9/173	92/10654	1.74323e-05	0.00341618	JAK2/GBP1/B2M/SOCS1/FCGR1B/HLA-F/HLA-A/IFI30/HLA-B
R-HSA-1236977	Endosomal/Vacuolar pathway	4/173	11/10654	2.02741e-05	0.00341618	B2M/HLA-F/HLA-A/HLA-B
R-HSA-983170	Antigen Presentation: Folding. assembly and peptide loading of class I MHC	5/173	25/10654	4.3499e-05	0.00586367	SEC24D/B2M/HLA-F/HLA-A/HLA-B
R-HSA-606279	Deposition of new CENPA-containing nucleosomes at the centromere	7/173	74/10654	0.000189963	0.0182907	H2AZ2/CENPO/CENPS/H2AC6/NPM1/H2AJ/CENPS-CORT
R-HSA-774815	Nucleosome assembly	7/173	74/10654	0.000189963	0.0182907	H2AZ2/CENPO/CENPS/H2AC6/NPM1/H2AJ/CENPS-CORT
R-HSA-198933	Immunoregulatory interactions between a Lymphoid and a non-Lymphoid cell	9/173	132/10654	0.000292515	0.0246444	SLAMF7/CDH1/CLEC2B/CD3G/B2M/IFITM1/HLA-F/HLA-A/HLA-B
R-HSA-68877	Mitotic Prometaphase	11/173	200/10654	0.000412509	0.0308924	PRKAR2B/NDC80/NCAPG/CENPF/TUBA4A/SMC2/HAUS2/CENPO/CENPS/MZT1/CENPS-CORT
R-HSA-68886	M Phase	16/173	395/10654	0.000691391	0.0465998	PRKAR2B/NDC80/H2AZ2/NCAPG/CENPF/TUBA4A/NUP210/SMC2/HAUS2/CENPO/CENPS/H2AC6/MZT1/PSMB9/H2AJ/CENPS-CORT
R-HSA-389661	Glyoxylate metabolism and glycine degradation	4/173	31/10654	0.00150022	0.0919224	BCKDHB/OGDH/LIAS/AMT
R-HSA-73886	Chromosome Maintenance	7/173	110/10654	0.00206281	0.115861	H2AZ2/CENPO/CENPS/H2AC6/NPM1/H2AJ/CENPS-CORT
R-HSA-1474244	Extracellular matrix organization	12/173	301/10654	0.00367224	0.190391	TIMP2/CDH1/NID2/TGFB2/LAMA1/COL12A1/COL6A2/CTSK/ITGA9/PPIB/KLK2/SDC2
R-HSA-1236975	Antigen processing-Cross presentation	6/173	99/10654	0.00542396	0.261125	B2M/FCGR1B/HLA-F/HLA-A/HLA-B/PSMB9
R-HSA-73894	DNA Repair	12/173	334/10654	0.00826368	0.371315	ERCC8/EYA2/UBE2T/UBE2I/H2AZ2/XPA/TOPBP1/CENPS/H2AC6/H2AJ/CENPS-CORT/RTEL1
R-HSA-1221632	Meiotic synapsis	5/173	79/10654	0.00913049	0.384622	UBE2I/H2AZ2/H2AC6/SYCP2/H2AJ
R-HSA-948021	Transport to the Golgi and subsequent modification	8/173	185/10654	0.0105752	0.418315	LMAN2L/SEC22A/TUBA4A/SEC24D/GRIA1/MANEA/BET1L/MGAT4C
R-HSA-1236974	ER-Phagosome pathway	5/173	83/10654	0.0111716	0.418315	B2M/HLA-F/HLA-A/HLA-B/PSMB9
R-HSA-2514853	Condensation of Prometaphase Chromosomes	2/173	11/10654	0.0130953	0.464537	NCAPG/SMC2
R-HSA-1592389	Activation of Matrix Metalloproteinases	3/173	33/10654	0.016064	0.511777	TIMP2/CTSK/KLK2
R-HSA-5694530	Cargo concentration in the ER	3/173	33/10654	0.016064	0.511777	LMAN2L/SEC24D/GRIA1
R-HSA-2500257	Resolution of Sister Chromatid Cohesion	6/173	126/10654	0.0167049	0.511777	NDC80/CENPF/TUBA4A/CENPO/CENPS/CENPS-CORT
R-HSA-195258	RHO GTPase Effectors	11/173	327/10654	0.0176306	0.516654	CDH1/NDC80/H2AZ2/CENPF/TUBA4A/CENPO/KLK2/CENPS/H2AC6/H2AJ/CENPS-CORT
R-HSA-141424	Amplification of signal from the kinetochores	5/173	96/10654	0.0199032	0.523905	NDC80/CENPF/CENPO/CENPS/CENPS-CORT
R-HSA-141444	Amplification of signal from unattached kinetochores via a MAD2 inhibitory signal	5/173	96/10654	0.0199032	0.523905	NDC80/CENPF/CENPO/CENPS/CENPS-CORT
R-HSA-166786	Creation of C4 and C2 activators	2/173	14/10654	0.0209873	0.523905	FCN1/C1S
R-HSA-877312	Regulation of IFNG signaling	2/173	14/10654	0.0209873	0.523905	JAK2/SOCS1
R-HSA-5625886	Activated PKN1 stimulates transcription of AR (androgen receptor) regulated genes KLK2 and KLK3	4/173	67/10654	0.0233092	0.547281	H2AZ2/KLK2/H2AC6/H2AJ
R-HSA-204005	COPII-mediated vesicle transport	4/173	68/10654	0.0244617	0.547281	LMAN2L/SEC22A/SEC24D/GRIA1
R-HSA-446203	Asparagine N-linked glycosylation	10/173	304/10654	0.0264877	0.547281	PGM3/LMAN2L/SEC22A/TUBA4A/ST6GAL2/SEC24D/GRIA1/MANEA/BET1L/MGAT4C
R-HSA-1474228	Degradation of the extracellular matrix	6/173	140/10654	0.0264936	0.547281	TIMP2/CDH1/COL12A1/COL6A2/CTSK/KLK2
R-HSA-5663220	RHO GTPases Activate Formins	6/173	140/10654	0.0264936	0.547281	NDC80/CENPF/TUBA4A/CENPO/CENPS/CENPS-CORT
R-HSA-6783310	Fanconi Anemia Pathway	3/173	40/10654	0.0267956	0.547281	UBE2T/CENPS/CENPS-CORT
R-HSA-6791226	Major pathway of rRNA processing in the nucleolus and cytosol	7/173	185/10654	0.0311827	0.600138	LAS1L/RIOK2/XRN2/WDR75/RPL23/RPL10/RPL12
R-HSA-2299718	Condensation of Prophase Chromosomes	4/173	74/10654	0.0320957	0.600138	H2AZ2/SMC2/H2AC6/H2AJ
R-HSA-5362517	Signaling by Retinoic Acid	3/173	43/10654	0.0323172	0.600138	RARB/ALDH1A2/ALDH1A1
R-HSA-3000178	ECM proteoglycans	4/173	76/10654	0.0349174	0.600138	TGFB2/LAMA1/COL6A2/ITGA9
R-HSA-427389	ERCC6 (CSB) and EHMT2 (G9a) positively regulate rRNA expression	4/173	76/10654	0.0349174	0.600138	H2AZ2/CBX3/H2AC6/H2AJ
R-HSA-2467813	Separation of Sister Chromatids	7/173	190/10654	0.0352834	0.600138	NDC80/CENPF/TUBA4A/CENPO/CENPS/PSMB9/CENPS-CORT
R-HSA-69618	Mitotic Spindle Checkpoint	5/173	112/10654	0.0356165	0.600138	NDC80/CENPF/CENPO/CENPS/CENPS-CORT
R-HSA-3214858	RMTs methylate histone arginines	4/173	79/10654	0.0394121	0.620827	JAK2/H2AZ2/H2AC6/H2AJ
R-HSA-199977	ER to Golgi Anterograde Transport	6/173	154/10654	0.0395055	0.620827	LMAN2L/SEC22A/TUBA4A/SEC24D/GRIA1/BET1L
R-HSA-8868773	rRNA processing in the nucleus and cytosol	7/173	195/10654	0.0397278	0.620827	LAS1L/RIOK2/XRN2/WDR75/RPL23/RPL10/RPL12
R-HSA-4570464	SUMOylation of RNA binding proteins	3/173	47/10654	0.0405288	0.620827	HNRNPC/UBE2I/NUP210
R-HSA-1500620	Meiosis	5/173	118/10654	0.0430441	0.634164	UBE2I/H2AZ2/H2AC6/SYCP2/H2AJ
R-HSA-380270	Recruitment of mitotic centrosome proteins and complexes	4/173	82/10654	0.0442221	0.634164	PRKAR2B/TUBA4A/HAUS2/MZT1
R-HSA-380287	Centrosome maturation	4/173	82/10654	0.0442221	0.634164	PRKAR2B/TUBA4A/HAUS2/MZT1
R-HSA-68882	Mitotic Anaphase	7/173	201/10654	0.0455265	0.639269	NDC80/CENPF/TUBA4A/CENPO/CENPS/PSMB9/CENPS-CORT
R-HSA-2555396	Mitotic Metaphase and Anaphase	7/173	202/10654	0.0465432	0.640207	NDC80/CENPF/TUBA4A/CENPO/CENPS/PSMB9/CENPS-CORT
R-HSA-5365859	RA biosynthesis pathway	2/173	22/10654	0.0489671	0.656559	ALDH1A2/ALDH1A1
R-HSA-72312	rRNA processing	7/173	205/10654	0.0496803	0.656559	LAS1L/RIOK2/XRN2/WDR75/RPL23/RPL10/RPL12
Supp Table 5 D-ii: GO enrichment analysis for 314 DEGs uniquely found in E2P4DHT vs. E2DHT post-treated eSC PCOS
ID	Description	GeneRatio	BgRatio	P-value	FDR	geneID
GO:0034341	response to interferon-gamma	13/260	199/18670	4.55846e-06	0.00574203	JAK2/GBP1/RAB20/IFITM3/B2M/IFITM2/SOCS1/IFITM1/FCGR1B/HLA-F/HLA-A/IFI30/HLA-B
GO:0060333	interferon-gamma-mediated signaling pathway	9/260	91/18670	4.97059e-06	0.00574203	JAK2/GBP1/B2M/SOCS1/FCGR1B/HLA-F/HLA-A/IFI30/HLA-B
GO:0060337	type I interferon signaling pathway	9/260	95/18670	7.09988e-06	0.00574203	ZBP1/IFITM3/DCST1/IFITM2/IFITM1/HLA-F/HLA-A/HLA-B/IFI27
GO:0071357	cellular response to type I interferon	9/260	95/18670	7.09988e-06	0.00574203	ZBP1/IFITM3/DCST1/IFITM2/IFITM1/HLA-F/HLA-A/HLA-B/IFI27
GO:0034340	response to type I interferon	9/260	99/18670	9.96609e-06	0.00644806	ZBP1/IFITM3/DCST1/IFITM2/IFITM1/HLA-F/HLA-A/HLA-B/IFI27
GO:0002483	antigen processing and presentation of endogenous peptide antigen	4/260	15/18670	4.44557e-05	0.0205449	B2M/HLA-F/HLA-A/HLA-B
GO:0019885	antigen processing and presentation of endogenous peptide antigen via MHC class I	4/260	15/18670	4.44557e-05	0.0205449	B2M/HLA-F/HLA-A/HLA-B
GO:0002474	antigen processing and presentation of peptide antigen via MHC class I	8/260	96/18670	5.8532e-05	0.0210732	SEC24D/B2M/FCGR1B/HLA-F/HLA-A/IFI30/HLA-B/PSMB9
GO:0002475	antigen processing and presentation via MHC class Ib	4/260	16/18670	5.8627e-05	0.0210732	B2M/HLA-F/HLA-A/HLA-B
GO:0042590	antigen processing and presentation of exogenous peptide antigen via MHC class I	7/260	79/18670	0.000115625	0.0355302	B2M/FCGR1B/HLA-F/HLA-A/IFI30/HLA-B/PSMB9
GO:0046597	negative regulation of viral entry into host cell	4/260	19/18670	0.000120814	0.0355302	FCN1/IFITM3/IFITM2/IFITM1
GO:0003417	growth plate cartilage development	5/260	36/18670	0.000133484	0.0359852	RARB/COL12A1/COL6A2/STC1/POC1A
GO:0051383	kinetochore organization	4/260	21/18670	0.000182506	0.0454159	NDC80/CENPF/SMC2/CENPS
GO:0019883	antigen processing and presentation of endogenous antigen	4/260	22/18670	0.000220633	0.047838	B2M/HLA-F/HLA-A/HLA-B
GO:0071346	cellular response to interferon-gamma	10/260	180/18670	0.000221814	0.047838	JAK2/GBP1/RAB20/B2M/SOCS1/FCGR1B/HLA-F/HLA-A/IFI30/HLA-B
GO:0003416	endochondral bone growth	5/260	44/18670	0.000351204	0.0710091	RARB/COL12A1/COL6A2/STC1/POC1A
GO:0055008	cardiac muscle tissue morphogenesis	6/260	69/18670	0.000396196	0.0753937	TGFB2/OBSL1/DLL4/ANKRD1/MYL3/NOG
GO:0001916	positive regulation of T cell mediated cytotoxicity	4/260	26/18670	0.000431612	0.0775605	B2M/HLA-F/HLA-A/HLA-B
GO:0060351	cartilage development involved in endochondral bone morphogenesis	5/260	47/18670	0.000479509	0.0775605	RARB/COL12A1/COL6A2/STC1/POC1A
GO:0098868	bone growth	5/260	47/18670	0.000479509	0.0775605	RARB/COL12A1/COL6A2/STC1/POC1A
GO:0016339	calcium-dependent cell-cell adhesion via plasma membrane cell adhesion molecules	5/260	48/18670	0.000529249	0.0789891	CDH1/FXYD5/PCDHB10/PCDHB11/PCDHGB4
GO:0060350	endochondral bone morphogenesis	6/260	73/18670	0.000537175	0.0789891	RARB/IMPAD1/COL12A1/COL6A2/STC1/POC1A
GO:0007059	chromosome segregation	13/260	321/18670	0.000595263	0.0836901	RIOK2/NDC80/SRPK1/CHMP4B/UBE2I/NCAPG/CENPF/SMC2/HELQ/GEM/CENPS/SYCP2/RNF212B
GO:0002479	antigen processing and presentation of exogenous peptide antigen via MHC class I. TAP-dependent	6/260	75/18670	0.000620885	0.0836901	B2M/FCGR1B/HLA-F/HLA-A/HLA-B/PSMB9
GO:0046596	regulation of viral entry into host cell	4/260	30/18670	0.000757378	0.0980047	FCN1/IFITM3/IFITM2/IFITM1
GO:0060348	bone development	10/260	217/18670	0.000961346	0.119322	RARB/PHEX/IMPAD1/COL12A1/BBX/COL6A2/STC1/POC1A/PPIB/HAS2
GO:0060415	muscle tissue morphogenesis	6/260	82/18670	0.000995884	0.119322	TGFB2/OBSL1/DLL4/ANKRD1/MYL3/NOG
GO:0060349	bone morphogenesis	7/260	114/18670	0.00108758	0.121991	RARB/IMPAD1/COL12A1/COL6A2/STC1/POC1A/HAS2
GO:0001914	regulation of T cell mediated cytotoxicity	4/260	33/18670	0.00109449	0.121991	B2M/HLA-F/HLA-A/HLA-B
GO:0098813	nuclear chromosome segregation	11/260	262/18670	0.00116188	0.121991	RIOK2/NDC80/CHMP4B/NCAPG/CENPF/SMC2/HELQ/GEM/CENPS/SYCP2/RNF212B
GO:1903900	regulation of viral life cycle	8/260	149/18670	0.001169	0.121991	FCN1/SRPK1/CHMP4B/IFITM3/PPIB/IFITM2/IFITM1/IFI27
GO:0048644	muscle organ morphogenesis	6/260	88/18670	0.0014383	0.145403	TGFB2/OBSL1/DLL4/ANKRD1/MYL3/NOG
GO:0052372	modulation by symbiont of entry into host	4/260	37/18670	0.00169125	0.165794	FCN1/IFITM3/IFITM2/IFITM1
GO:0000280	nuclear division	14/260	407/18670	0.00178339	0.169684	ANLN/RIOK2/NDC80/CHMP4B/NCAPG/CENPF/OBSL1/SMC2/HELQ/IGF2/CENPS/SYCP2/MZT1/RNF212B
GO:0045069	regulation of viral genome replication	6/260	95/18670	0.00212812	0.196699	SRPK1/IFITM3/PPIB/IFITM2/IFITM1/IFI27
GO:0003422	growth plate cartilage morphogenesis	3/260	19/18670	0.00219326	0.197088	COL12A1/COL6A2/STC1
GO:0021983	pituitary gland development	4/260	42/18670	0.00271474	0.237356	CDH1/ALDH1A2/HESX1/NOG
GO:0035455	response to interferon-alpha	3/260	21/18670	0.00294918	0.251069	IFITM3/IFITM2/IFITM1
GO:0002478	antigen processing and presentation of exogenous peptide antigen	8/260	175/18670	0.00320311	0.265694	SEC24D/B2M/FCGR1B/HLA-F/HLA-A/IFI30/HLA-B/PSMB9
GO:0046822	regulation of nucleocytoplasmic transport	6/260	104/18670	0.0033507	0.270988	CDH1/RIOK2/ANP32B/CHP2/APOD/IFI27
GO:0003007	heart morphogenesis	10/260	259/18670	0.0035228	0.277958	RARB/TGFB2/OBSL1/DLL4/ALDH1A2/ANKRD1/MYL3/HAS2/NOG/CCDC39
GO:0001503	ossification	13/260	398/18670	0.00399268	0.280513	HNRNPC/TGFB2/PHEX/IMPAD1/SFRP1/GPNMB/CTSK/STC1/CTHRC1/IGF2/NOG/IFITM1/PAM16
GO:0140014	mitotic nuclear division	10/260	264/18670	0.0040304	0.280513	ANLN/RIOK2/NDC80/CHMP4B/NCAPG/CENPF/OBSL1/SMC2/IGF2/MZT1
GO:0019884	antigen processing and presentation of exogenous antigen	8/260	182/18670	0.00406189	0.280513	SEC24D/B2M/FCGR1B/HLA-F/HLA-A/IFI30/HLA-B/PSMB9
GO:0061383	trabecula morphogenesis	4/260	47/18670	0.00409789	0.280513	TGFB2/SFRP1/DLL4/NOG
GO:0048285	organelle fission	14/260	449/18670	0.00431081	0.280513	ANLN/RIOK2/NDC80/CHMP4B/NCAPG/CENPF/OBSL1/SMC2/HELQ/IGF2/CENPS/SYCP2/MZT1/RNF212B
GO:0003418	growth plate cartilage chondrocyte differentiation	3/260	24/18670	0.00435221	0.280513	COL12A1/COL6A2/POC1A
GO:0003433	chondrocyte development involved in endochondral bone morphogenesis	3/260	24/18670	0.00435221	0.280513	COL12A1/COL6A2/POC1A
GO:0002063	chondrocyte development	4/260	48/18670	0.00442231	0.280513	IMPAD1/COL12A1/COL6A2/POC1A
GO:0002711	positive regulation of T cell mediated immunity	4/260	48/18670	0.00442231	0.280513	B2M/HLA-F/HLA-A/HLA-B
GO:0055010	ventricular cardiac muscle tissue morphogenesis	4/260	48/18670	0.00442231	0.280513	TGFB2/DLL4/MYL3/NOG
GO:0019882	antigen processing and presentation	9/260	226/18670	0.00452674	0.281616	SEC24D/RAB3C/B2M/FCGR1B/HLA-F/HLA-A/IFI30/HLA-B/PSMB9
GO:0001913	T cell mediated cytotoxicity	4/260	49/18670	0.0047636	0.290759	B2M/HLA-F/HLA-A/HLA-B
GO:0048002	antigen processing and presentation of peptide antigen	8/260	189/18670	0.00508838	0.304832	SEC24D/B2M/FCGR1B/HLA-F/HLA-A/IFI30/HLA-B/PSMB9
GO:0030198	extracellular matrix organization	12/260	368/18670	0.00565668	0.332715	TIMP2/CDH1/NID2/TGFB2/LAMA1/COL12A1/PRDX4/COL6A2/CTSK/ITGA9/KLK2/HAS2
GO:0043062	extracellular structure organization	12/260	369/18670	0.00577646	0.333694	TIMP2/CDH1/NID2/TGFB2/LAMA1/COL12A1/PRDX4/COL6A2/CTSK/ITGA9/KLK2/HAS2
GO:1900024	regulation of substrate adhesion-dependent cell spreading	4/260	52/18670	0.00589256	0.334429	TRIOBP/GBP1/DOCK1/HAS2
GO:0048705	skeletal system morphogenesis	9/260	239/18670	0.00647384	0.360901	RARB/IMPAD1/SFRP1/COL12A1/COL6A2/STC1/POC1A/HAS2/NOG
GO:1903901	negative regulation of viral life cycle	5/260	85/18670	0.00669082	0.360901	FCN1/SRPK1/IFITM3/IFITM2/IFITM1
GO:0035456	response to interferon-beta	3/260	28/18670	0.00676218	0.360901	IFITM3/IFITM2/IFITM1
GO:0034637	cellular carbohydrate biosynthetic process	5/260	86/18670	0.00702502	0.360901	IMPAD1/PER2/EXTL2/IGF2/HAS2
GO:0003229	ventricular cardiac muscle tissue development	4/260	55/18670	0.00718692	0.360901	TGFB2/DLL4/MYL3/NOG
GO:0019079	viral genome replication	6/260	122/18670	0.00726465	0.360901	SRPK1/IFITM3/PPIB/IFITM2/IFITM1/IFI27
GO:0060536	cartilage morphogenesis	3/260	29/18670	0.00746586	0.360901	COL12A1/COL6A2/STC1
GO:0001912	positive regulation of leukocyte mediated cytotoxicity	4/260	56/18670	0.00765678	0.360901	B2M/HLA-F/HLA-A/HLA-B
GO:0034508	centromere complex assembly	4/260	56/18670	0.00765678	0.360901	CENPF/CENPO/CENPS/NPM1
GO:0003149	membranous septum morphogenesis	2/260	10/18670	0.00807584	0.360901	TGFB2/NOG
GO:0048732	gland development	13/260	434/18670	0.0080775	0.360901	CDH1/RARB/TGFB2/UPRT/JAK2/LAMA1/SFRP1/ALDH1A2/SERPINF1/HESX1/IGF2/NOG/CCDC39
GO:0051310	metaphase plate congression	4/260	57/18670	0.00814641	0.360901	NDC80/CHMP4B/CENPF/GEM
GO:0007088	regulation of mitotic nuclear division	7/260	164/18670	0.00820584	0.360901	ANLN/RIOK2/NDC80/CHMP4B/CENPF/OBSL1/IGF2
GO:0003209	cardiac atrium morphogenesis	3/260	30/18670	0.00821124	0.360901	TGFB2/DLL4/NOG
GO:0003413	chondrocyte differentiation involved in endochondral bone morphogenesis	3/260	30/18670	0.00821124	0.360901	COL12A1/COL6A2/POC1A
GO:0061037	negative regulation of cartilage development	3/260	30/18670	0.00821124	0.360901	RARB/CTSK/NOG
GO:0001843	neural tube closure	5/260	90/18670	0.00847865	0.360901	TGFB2/SFRP1/LIAS/CTHRC1/NOG
GO:0045132	meiotic chromosome segregation	5/260	90/18670	0.00847865	0.360901	SMC2/HELQ/CENPS/SYCP2/RNF212B
GO:0051304	chromosome separation	5/260	90/18670	0.00847865	0.360901	RIOK2/NDC80/CENPF/HELQ/CENPS
GO:0071385	cellular response to glucocorticoid stimulus	4/260	58/18670	0.00865614	0.36241	SERPINF1/STC1/DDIT4/SSTR2
GO:0060606	tube closure	5/260	91/18670	0.00887224	0.36241	TGFB2/SFRP1/LIAS/CTHRC1/NOG
GO:0050792	regulation of viral process	8/260	208/18670	0.00888059	0.36241	FCN1/SRPK1/CHMP4B/IFITM3/PPIB/IFITM2/IFITM1/IFI27
GO:0010719	negative regulation of epithelial to mesenchymal transition	3/260	31/18670	0.00899886	0.36241	TGFB2/SFRP1/NOG
GO:0051216	cartilage development	8/260	209/18670	0.00912636	0.36241	RARB/IMPAD1/COL12A1/COL6A2/CTSK/STC1/POC1A/NOG
GO:0045071	negative regulation of viral genome replication	4/260	59/18670	0.00918627	0.36241	SRPK1/IFITM3/IFITM2/IFITM1
GO:0060317	cardiac epithelial to mesenchymal transition	3/260	32/18670	0.00982919	0.378541	TGFB2/HAS2/NOG
GO:0061384	heart trabecula morphogenesis	3/260	32/18670	0.00982919	0.378541	TGFB2/DLL4/NOG
GO:0071384	cellular response to corticosteroid stimulus	4/260	61/18670	0.010309	0.392348	SERPINF1/STC1/DDIT4/SSTR2
GO:0072175	epithelial tube formation	6/260	132/18670	0.0104997	0.39496	TGFB2/SFRP1/LIAS/HESX1/CTHRC1/NOG
GO:0046824	positive regulation of nucleocytoplasmic transport	4/260	62/18670	0.0109022	0.405385	CDH1/RIOK2/ANP32B/CHP2
GO:0014020	primary neural tube formation	5/260	97/18670	0.0115014	0.418012	TGFB2/SFRP1/LIAS/CTHRC1/NOG
GO:0048566	embryonic digestive tract development	3/260	34/18670	0.0116197	0.418012	RARB/TGFB2/ALDH1A2
GO:2000232	regulation of rRNA processing	2/260	12/18670	0.0116294	0.418012	RIOK2/WDR75
GO:0043583	ear development	8/260	219/18670	0.0118716	0.42203	TGFB2/TRIOBP/ANP32B/LRIG3/LGR5/HESX1/CTHRC1/NOG
GO:0003230	cardiac atrium development	3/260	35/18670	0.0125805	0.44237	TGFB2/DLL4/NOG
GO:0043903	regulation of interspecies interactions between organisms	8/260	222/18670	0.0128027	0.445341	FCN1/SRPK1/CHMP4B/IFITM3/PPIB/IFITM2/IFITM1/IFI27
GO:0071103	DNA conformation change	11/260	364/18670	0.01343	0.449554	ERCC8/SRPK1/NCAPG/SMC2/XPA/ANP32B/CENPO/HELQ/CENPS/NPM1/RTEL1
GO:0048525	negative regulation of viral process	5/260	101/18670	0.0135221	0.449554	FCN1/SRPK1/IFITM3/IFITM2/IFITM1
GO:0003091	renal water homeostasis	3/260	36/18670	0.0135856	0.449554	PRKAR2B/MYO5B/HAS2
GO:0000054	ribosomal subunit export from nucleus	2/260	13/18670	0.0136186	0.449554	RIOK2/NPM1
GO:0033750	ribosome localization	2/260	13/18670	0.0136186	0.449554	RIOK2/NPM1
GO:0060271	cilium assembly	11/260	366/18670	0.0139383	0.455457	PRKAR2B/CCDC113/DNAI1/TUBA4A/CEP162/AVIL/HAUS2/POC1A/IQUB/TMEM80/CCDC39
GO:0033280	response to vitamin D	3/260	37/18670	0.0146351	0.459587	PHEX/SFRP1/STC1
GO:1900026	positive regulation of substrate adhesion-dependent cell spreading	3/260	37/18670	0.0146351	0.459587	TRIOBP/DOCK1/HAS2
GO:0031343	positive regulation of cell killing	4/260	68/18670	0.0149237	0.459587	B2M/HLA-F/HLA-A/HLA-B
GO:0060562	epithelial tube morphogenesis	10/260	322/18670	0.0151568	0.459587	TGFB2/LAMA1/SFRP1/LIAS/DLL4/LGR5/HESX1/CTHRC1/NOG/CCDC39
GO:0009615	response to virus	10/260	323/18670	0.0154561	0.459587	ZMYND11/PIM2/GBP1/CLU/RTP4/IFITM3/DDIT4/IFITM2/IFITM1/IFI27
GO:0071300	cellular response to retinoic acid	4/260	69/18670	0.0156733	0.459587	RARB/ALDH1A2/SERPINF1/ABL2
GO:0046825	regulation of protein export from nucleus	3/260	38/18670	0.0157293	0.459587	RIOK2/ANP32B/IFI27
GO:0071428	rRNA-containing ribonucleoprotein complex export from nucleus	2/260	14/18670	0.0157438	0.459587	RIOK2/NPM1
GO:0090069	regulation of ribosome biogenesis	2/260	14/18670	0.0157438	0.459587	RIOK2/WDR75
GO:1900121	negative regulation of receptor binding	2/260	14/18670	0.0157438	0.459587	B2M/NOG
GO:1901386	negative regulation of voltage-gated calcium channel activity	2/260	14/18670	0.0157438	0.459587	GEM/CACNB3
GO:0001841	neural tube formation	5/260	105/18670	0.0157694	0.459587	TGFB2/SFRP1/LIAS/CTHRC1/NOG
GO:0007052	mitotic spindle organization	5/260	106/18670	0.0163678	0.465111	INTS13/NDC80/CHMP4B/POC1A/MZT1
GO:0002709	regulation of T cell mediated immunity	4/260	70/18670	0.0164462	0.465111	B2M/HLA-F/HLA-A/HLA-B
GO:0051783	regulation of nuclear division	7/260	188/18670	0.0164483	0.465111	ANLN/RIOK2/NDC80/CHMP4B/CENPF/OBSL1/IGF2
GO:0055123	digestive system development	6/260	146/18670	0.0165834	0.465111	RARB/TGFB2/SFRP1/ALDH1A2/IGF2/CCDC39
GO:0048738	cardiac muscle tissue development	8/260	233/18670	0.0166779	0.465111	RARB/TGFB2/OBSL1/DLL4/ALDH1A2/ANKRD1/MYL3/NOG
GO:0001909	leukocyte mediated cytotoxicity	5/260	107/18670	0.0169812	0.465863	SLAMF7/B2M/HLA-F/HLA-A/HLA-B
GO:0033692	cellular polysaccharide biosynthetic process	4/260	71/18670	0.0172427	0.465863	PER2/EXTL2/IGF2/HAS2
GO:0042273	ribosomal large subunit biogenesis	4/260	71/18670	0.0172427	0.465863	LAS1L/RPL10/NPM1/RPL12
GO:0032526	response to retinoic acid	5/260	108/18670	0.0176096	0.465863	RARB/ALDH1A2/SERPINF1/ABL2/IGFBP7
GO:0035148	tube formation	6/260	148/18670	0.017616	0.465863	TGFB2/SFRP1/LIAS/HESX1/CTHRC1/NOG
GO:0042976	activation of Janus kinase activity	2/260	15/18670	0.0180009	0.465863	JAK2/SOCS1
GO:0048712	negative regulation of astrocyte differentiation	2/260	15/18670	0.0180009	0.465863	GPR37L1/NOG
GO:0090177	establishment of planar polarity involved in neural tube closure	2/260	15/18670	0.0180009	0.465863	SFRP1/CTHRC1
GO:1901841	regulation of high voltage-gated calcium channel activity	2/260	15/18670	0.0180009	0.465863	GEM/CACNB3
GO:0048839	inner ear development	7/260	192/18670	0.0182451	0.468437	TGFB2/TRIOBP/ANP32B/LRIG3/LGR5/HESX1/CTHRC1
GO:0016331	morphogenesis of embryonic epithelium	6/260	150/18670	0.0186919	0.472453	TGFB2/SFRP1/LIAS/ALDH1A2/CTHRC1/NOG
GO:0051607	defense response to virus	8/260	238/18670	0.0186937	0.472453	ZMYND11/GBP1/RTP4/IFITM3/DDIT4/IFITM2/IFITM1/IFI27
GO:0003208	cardiac ventricle morphogenesis	4/260	73/18670	0.0189068	0.474135	TGFB2/DLL4/MYL3/NOG
GO:0044782	cilium organization	11/260	384/18670	0.0191916	0.475281	PRKAR2B/CCDC113/DNAI1/TUBA4A/CEP162/AVIL/HAUS2/POC1A/IQUB/TMEM80/CCDC39
GO:0000070	mitotic sister chromatid segregation	6/260	151/18670	0.0192463	0.475281	RIOK2/NDC80/CHMP4B/NCAPG/CENPF/SMC2
GO:0003222	ventricular trabecula myocardium morphogenesis	2/260	16/18670	0.0203857	0.488015	TGFB2/DLL4
GO:0044827	modulation by host of viral genome replication	2/260	16/18670	0.0203857	0.488015	PPIB/IFI27
GO:0051382	kinetochore assembly	2/260	16/18670	0.0203857	0.488015	CENPF/CENPS
GO:1990000	amyloid fibril formation	2/260	16/18670	0.0203857	0.488015	CLU/B2M
GO:0021536	diencephalon development	4/260	75/18670	0.0206671	0.488015	CDH1/ALDH1A2/HESX1/NOG
GO:0051303	establishment of chromosome localization	4/260	75/18670	0.0206671	0.488015	NDC80/CHMP4B/CENPF/GEM
GO:0060541	respiratory system development	7/260	198/18670	0.0211928	0.489594	LAMA1/PHEX/ALDH1A2/RCN3/HESX1/NOG/CCDC39
GO:0014706	striated muscle tissue development	11/260	390/18670	0.021233	0.489594	EYA2/RARB/TGFB2/CENPF/OBSL1/DLL4/ALDH1A2/ANKRD1/MYL3/MYORG/NOG
GO:0050000	chromosome localization	4/260	76/18670	0.0215837	0.489594	NDC80/CHMP4B/CENPF/GEM
GO:0010824	regulation of centrosome duplication	3/260	43/18670	0.0218755	0.489594	CHMP4B/POC1A/NPM1
GO:0072001	renal system development	9/260	293/18670	0.0220067	0.489594	RARB/TGFB2/SFRP1/CENPF/ALDH1A2/SERPINF1/LGR5/HAS2/NOG
GO:0010639	negative regulation of organelle organization	11/260	393/18670	0.0223118	0.489594	NDC80/HNRNPC/TRIOBP/CHMP4B/CENPF/CLU/AVIL/TMSB15B/NPM1/RTEL1/PAM16
GO:0006913	nucleocytoplasmic transport	10/260	343/18670	0.0224103	0.489594	CDH1/RIOK2/RPL23/NUP210/SRSF1/ANP32B/CHP2/NPM1/APOD/IFI27
GO:0003198	epithelial to mesenchymal transition involved in endocardial cushion formation	2/260	17/18670	0.0228943	0.489594	TGFB2/NOG
GO:0007076	mitotic chromosome condensation	2/260	17/18670	0.0228943	0.489594	NCAPG/SMC2
GO:0042249	establishment of planar polarity of embryonic epithelium	2/260	17/18670	0.0228943	0.489594	SFRP1/CTHRC1
GO:0007212	dopamine receptor signaling pathway	3/260	44/18670	0.0232404	0.489594	GNA14/NSG1/OR56A1
GO:0034080	CENP-A containing nucleosome assembly	3/260	44/18670	0.0232404	0.489594	CENPO/CENPS/NPM1
GO:0061641	CENP-A containing chromatin organization	3/260	44/18670	0.0232404	0.489594	CENPO/CENPS/NPM1
GO:0006612	protein targeting to membrane	7/260	202/18670	0.0233326	0.489594	CHMP4B/RPL23/RTP4/RPL10/CACNB3/ZDHHC14/RPL12
GO:0052126	movement in host environment	6/260	158/18670	0.023444	0.489594	CDH1/FCN1/CHMP4B/IFITM3/IFITM2/IFITM1
GO:0000271	polysaccharide biosynthetic process	4/260	78/18670	0.0234908	0.489594	PER2/EXTL2/IGF2/HAS2
GO:0001910	regulation of leukocyte mediated cytotoxicity	4/260	78/18670	0.0234908	0.489594	B2M/HLA-F/HLA-A/HLA-B
GO:0031016	pancreas development	4/260	78/18670	0.0234908	0.489594	GIPR/ALDH1A2/IGF2/CCDC39
GO:0051169	nuclear transport	10/260	346/18670	0.0236224	0.489594	CDH1/RIOK2/RPL23/NUP210/SRSF1/ANP32B/CHP2/NPM1/APOD/IFI27
GO:0042254	ribosome biogenesis	9/260	297/18670	0.0237608	0.489594	LAS1L/RIOK2/XRN2/GTPBP10/WDR75/RPL10/METTL15/NPM1/RPL12
GO:0035265	organ growth	7/260	204/18670	0.0244565	0.500402	RARB/TGFB2/COL12A1/COL6A2/STC1/POC1A/NOG
GO:0021915	neural tube development	6/260	160/18670	0.0247477	0.500402	TGFB2/SFRP1/LIAS/ALDH1A2/CTHRC1/NOG
GO:0042471	ear morphogenesis	5/260	118/18670	0.0247509	0.500402	TRIOBP/LRIG3/HESX1/CTHRC1/NOG
GO:0000712	resolution of meiotic recombination intermediates	2/260	18/18670	0.0255228	0.500402	HELQ/CENPS
GO:0003414	chondrocyte morphogenesis involved in endochondral bone morphogenesis	2/260	18/18670	0.0255228	0.500402	COL12A1/COL6A2
GO:0003429	growth plate cartilage chondrocyte morphogenesis	2/260	18/18670	0.0255228	0.500402	COL12A1/COL6A2
GO:0045056	transcytosis	2/260	18/18670	0.0255228	0.500402	FCGRT/PIGR
GO:0090171	chondrocyte morphogenesis	2/260	18/18670	0.0255228	0.500402	COL12A1/COL6A2
GO:0010811	positive regulation of cell-substrate adhesion	5/260	121/18670	0.027208	0.530229	JAK2/TRIOBP/SFRP1/DOCK1/HAS2
GO:0090201	negative regulation of release of cytochrome c from mitochondria	2/260	19/18670	0.0282675	0.545127	CLU/PAM16
GO:0060537	muscle tissue development	11/260	408/18670	0.0283169	0.545127	EYA2/RARB/TGFB2/CENPF/OBSL1/DLL4/ALDH1A2/ANKRD1/MYL3/MYORG/NOG
GO:0002062	chondrocyte differentiation	5/260	123/18670	0.0289294	0.545127	RARB/IMPAD1/COL12A1/COL6A2/POC1A
GO:0009311	oligosaccharide metabolic process	3/260	48/18670	0.0291521	0.545127	GLA/MAN2B1/ST6GAL2
GO:0030850	prostate gland development	3/260	48/18670	0.0291521	0.545127	SFRP1/SERPINF1/NOG
GO:0031055	chromatin remodeling at centromere	3/260	48/18670	0.0291521	0.545127	CENPO/CENPS/NPM1
GO:0035272	exocrine system development	3/260	48/18670	0.0291521	0.545127	TGFB2/LAMA1/IGF2
GO:0001838	embryonic epithelial tube formation	5/260	124/18670	0.0298153	0.55096	TGFB2/SFRP1/LIAS/CTHRC1/NOG
GO:0007098	centrosome cycle	5/260	124/18670	0.0298153	0.55096	CEP68/CHMP4B/HAUS2/POC1A/NPM1
GO:1902749	regulation of cell cycle G2/M phase transition	7/260	213/18670	0.029975	0.55096	PRKAR2B/CENPF/TUBA4A/HAUS2/TOPBP1/NPM1/PSMB9
GO:0030326	embryonic limb morphogenesis	5/260	125/18670	0.0307182	0.558277	RARB/TGFB2/IMPAD1/ALDH1A2/NOG
GO:0035113	embryonic appendage morphogenesis	5/260	125/18670	0.0307182	0.558277	RARB/TGFB2/IMPAD1/ALDH1A2/NOG
GO:0010810	regulation of cell-substrate adhesion	7/260	215/18670	0.0313065	0.56579	JAK2/TRIOBP/SFRP1/GBP1/DOCK1/HAS2/APOD
GO:0007051	spindle organization	6/260	170/18670	0.0319922	0.574972	INTS13/NDC80/CHMP4B/HAUS2/POC1A/MZT1
GO:0035270	endocrine system development	5/260	127/18670	0.032575	0.582211	GIPR/CDH1/ALDH1A2/HESX1/NOG
GO:0002576	platelet degranulation	5/260	128/18670	0.0335292	0.586608	TGFB2/CLU/TUBA4A/IGF2/SELENOP
GO:0030324	lung development	6/260	172/18670	0.0335903	0.586608	LAMA1/PHEX/ALDH1A2/RCN3/NOG/CCDC39
GO:0072331	signal transduction by p53 class mediator	8/260	267/18670	0.0339177	0.586608	ING4/RPL23/SMYD2/ANKRD1/TOPBP1/DDIT4/BDKRB2/FHIT
GO:0030071	regulation of mitotic metaphase/anaphase transition	3/260	51/18670	0.034058	0.586608	RIOK2/NDC80/CENPF
GO:0032682	negative regulation of chemokine production	2/260	21/18670	0.0340904	0.586608	SIGIRR/APOD
GO:0042135	neurotransmitter catabolic process	2/260	21/18670	0.0340904	0.586608	SLC44A1/AMT
GO:0046827	positive regulation of protein export from nucleus	2/260	21/18670	0.0340904	0.586608	RIOK2/ANP32B
GO:0003206	cardiac chamber morphogenesis	5/260	129/18670	0.0345006	0.587931	RARB/TGFB2/DLL4/MYL3/NOG
GO:0043044	ATP-dependent chromatin remodeling	4/260	88/18670	0.0345307	0.587931	HNRNPC/CENPO/CENPS/NPM1
GO:0007193	adenylate cyclase-inhibiting G protein-coupled receptor signaling pathway	4/260	89/18670	0.0357746	0.599772	GPR37L1/SSTR2/OR56A1/GRM7
GO:0030514	negative regulation of BMP signaling pathway	3/260	52/18670	0.0357824	0.599772	SFRP1/NBL1/NOG
GO:0046580	negative regulation of Ras protein signal transduction	3/260	52/18670	0.0357824	0.599772	TIMP2/TGFB2/ABL2
GO:1902850	microtubule cytoskeleton organization involved in mitosis	5/260	131/18670	0.0364953	0.601374	INTS13/NDC80/CHMP4B/POC1A/MZT1
GO:0030323	respiratory tube development	6/260	176/18670	0.0369395	0.601374	LAMA1/PHEX/ALDH1A2/RCN3/NOG/CCDC39
GO:0009953	dorsal/ventral pattern formation	4/260	90/18670	0.0370442	0.601374	SFRP1/DLL4/NBL1/NOG
GO:1901685	glutathione derivative metabolic process	2/260	22/18670	0.0371614	0.601374	GSTZ1/GSTA4
GO:1901687	glutathione derivative biosynthetic process	2/260	22/18670	0.0371614	0.601374	GSTZ1/GSTA4
GO:1901798	positive regulation of signal transduction by p53 class mediator	2/260	22/18670	0.0371614	0.601374	RPL23/ANKRD1
GO:1901987	regulation of cell cycle phase transition	12/260	480/18670	0.0371867	0.601374	PRKAR2B/ANLN/RIOK2/NDC80/CENPF/TUBA4A/GPNMB/HAUS2/TOPBP1/NPM1/ZNF655/PSMB9
GO:0036297	interstrand cross-link repair	3/260	53/18670	0.037551	0.601374	UBE2T/XPA/CENPS
GO:1902099	regulation of metaphase/anaphase transition of cell cycle	3/260	53/18670	0.037551	0.601374	RIOK2/NDC80/CENPF
GO:0061448	connective tissue development	8/260	273/18670	0.0378866	0.603033	RARB/IMPAD1/COL12A1/COL6A2/CTSK/STC1/POC1A/NOG
GO:0048568	embryonic organ development	11/260	428/18670	0.0380274	0.603033	RARB/TGFB2/TRIOBP/ALDH1A2/LRIG3/RPL10/HESX1/CTHRC1/IGF2/NOG/CCDC39
GO:0001649	osteoblast differentiation	7/260	225/18670	0.0385593	0.604549	HNRNPC/SFRP1/GPNMB/CTHRC1/IGF2/NOG/IFITM1
GO:0031023	microtubule organizing center organization	5/260	133/18670	0.0385596	0.604549	CEP68/CHMP4B/HAUS2/POC1A/NPM1
GO:0006336	DNA replication-independent nucleosome assembly	3/260	54/18670	0.0393636	0.604549	CENPO/CENPS/NPM1
GO:0007091	metaphase/anaphase transition of mitotic cell cycle	3/260	54/18670	0.0393636	0.604549	RIOK2/NDC80/CENPF
GO:0045747	positive regulation of Notch signaling pathway	3/260	54/18670	0.0393636	0.604549	TGFB2/MFNG/DLL4
GO:0006611	protein export from nucleus	6/260	179/18670	0.039587	0.604549	RIOK2/NUP210/SRSF1/ANP32B/NPM1/IFI27
GO:0044409	entry into host	5/260	134/18670	0.0396181	0.604549	CDH1/FCN1/IFITM3/IFITM2/IFITM1
GO:0048565	digestive tract development	5/260	134/18670	0.0396181	0.604549	RARB/TGFB2/SFRP1/ALDH1A2/CCDC39
GO:0071305	cellular response to vitamin D	2/260	23/18670	0.0403342	0.611682	PHEX/SFRP1
GO:0019058	viral life cycle	9/260	328/18670	0.0408509	0.611682	FCN1/SRPK1/CHMP4B/NUP210/IFITM3/PPIB/IFITM2/IFITM1/IFI27
GO:0033273	response to vitamin	4/260	93/18670	0.0410071	0.611682	PHEX/SFRP1/ALDH1A2/STC1
GO:0034724	DNA replication-independent nucleosome organization	3/260	55/18670	0.04122	0.611682	CENPO/CENPS/NPM1
GO:0042306	regulation of protein import into nucleus	3/260	55/18670	0.04122	0.611682	CDH1/CHP2/APOD
GO:0045620	negative regulation of lymphocyte differentiation	3/260	55/18670	0.04122	0.611682	SFRP1/PGLYRP2/SOCS1
GO:0001822	kidney development	8/260	278/18670	0.0414236	0.611896	RARB/TGFB2/SFRP1/CENPF/ALDH1A2/SERPINF1/HAS2/NOG
GO:0001655	urogenital system development	9/260	330/18670	0.0421803	0.620242	RARB/TGFB2/SFRP1/CENPF/ALDH1A2/SERPINF1/LGR5/HAS2/NOG
GO:0044784	metaphase/anaphase transition of cell cycle	3/260	56/18670	0.0431198	0.631188	RIOK2/NDC80/CENPF
GO:0003272	endocardial cushion formation	2/260	24/18670	0.0436053	0.632234	TGFB2/NOG
GO:1901071	glucosamine-containing compound metabolic process	2/260	24/18670	0.0436053	0.632234	PGM3/EXTL2
GO:0097711	ciliary basal body-plasma membrane docking	4/260	95/18670	0.0437776	0.632234	PRKAR2B/TUBA4A/CEP162/HAUS2
GO:0030336	negative regulation of cell migration	9/260	334/18670	0.044926	0.645035	CDH1/SFRP1/DLL4/SERPINF1/NBL1/STC1/NOG/IFITM1/APOD
GO:0010965	regulation of mitotic sister chromatid separation	3/260	57/18670	0.0450627	0.645035	RIOK2/NDC80/CENPF
GO:0002719	negative regulation of cytokine production involved in immune response	2/260	25/18670	0.0469713	0.646028	TGFB2/HLA-F
GO:0051307	meiotic chromosome separation	2/260	25/18670	0.0469713	0.646028	HELQ/CENPS
GO:0060330	regulation of response to interferon-gamma	2/260	25/18670	0.0469713	0.646028	JAK2/SOCS1
GO:0060334	regulation of interferon-gamma-mediated signaling pathway	2/260	25/18670	0.0469713	0.646028	JAK2/SOCS1
GO:0030837	negative regulation of actin filament polymerization	3/260	58/18670	0.0470485	0.646028	TRIOBP/AVIL/TMSB15B
GO:0046605	regulation of centrosome cycle	3/260	58/18670	0.0470485	0.646028	CHMP4B/POC1A/NPM1
GO:0051058	negative regulation of small GTPase mediated signal transduction	3/260	58/18670	0.0470485	0.646028	TIMP2/TGFB2/ABL2
GO:1904589	regulation of protein import	3/260	58/18670	0.0470485	0.646028	CDH1/CHP2/APOD
GO:1901990	regulation of mitotic cell cycle phase transition	11/260	444/18670	0.0473165	0.646028	PRKAR2B/ANLN/RIOK2/NDC80/CENPF/TUBA4A/GPNMB/HAUS2/TOPBP1/ZNF655/PSMB9
GO:0031341	regulation of cell killing	4/260	98/18670	0.0481259	0.646028	B2M/HLA-F/HLA-A/HLA-B
GO:0042472	inner ear morphogenesis	4/260	98/18670	0.0481259	0.646028	TRIOBP/LRIG3/HESX1/CTHRC1
GO:0007389	pattern specification process	11/260	446/18670	0.0485776	0.646028	MFNG/SFRP1/DNAI1/DLL4/ALDH1A2/NBL1/STC1/PBX3/NOG/PGAP1/CCDC39
GO:0000819	sister chromatid segregation	6/260	189/18670	0.0492682	0.646028	RIOK2/NDC80/CHMP4B/NCAPG/CENPF/SMC2
GO:0044344	cellular response to fibroblast growth factor stimulus	5/260	143/18670	0.0499382	0.646028	SFRP1/DLL4/HNRNPF/SHCBP1/NOG

## Sheet: 19DEGs_EPvsE2_common
Supp Table 5 E-i: Reactome pathway enrichment analysis for 19 DEGs common for E2P4 vs. E2 post-treated eSC Ctrl and eSC PCOS
ID	Description	Gene Ratio	Bg Ratio	P-value	FDR	Gene ID
R-HSA-74752	Signaling by Insulin receptor	2/11	78/10654	0.00278848	0.153717	ATP6V0A1/FLT3
R-HSA-8964539	Glutamate and glutamine metabolism	1/11	14/10654	0.0143668	0.153717	PYCR1
R-HSA-71403	Citric acid cycle (TCA cycle)	1/11	22/10654	0.0224918	0.153717	IDH2
R-HSA-8940973	RUNX2 regulates osteoblast differentiation	1/11	24/10654	0.0245136	0.153717	MAF
R-HSA-77387	Insulin receptor recycling	1/11	26/10654	0.0265315	0.153717	ATP6V0A1
R-HSA-5683826	Surfactant metabolism	1/11	30/10654	0.030556	0.153717	LMCD1
R-HSA-917977	Transferrin endocytosis and recycling	1/11	31/10654	0.0315597	0.153717	ATP6V0A1
R-HSA-8941326	RUNX2 regulates bone development	1/11	32/10654	0.0325626	0.153717	MAF
R-HSA-70263	Gluconeogenesis	1/11	34/10654	0.0345653	0.153717	PCK2
R-HSA-1222556	ROS and RNS production in phagocytes	1/11	36/10654	0.0365644	0.153717	ATP6V0A1
R-HSA-5083635	Defective B3GALTL causes Peters-plus syndrome (PpS)	1/11	37/10654	0.0375625	0.153717	ADAMTS2
R-HSA-5173214	O-glycosylation of TSR domain-containing proteins	1/11	38/10654	0.0385596	0.153717	ADAMTS2
R-HSA-445355	Smooth Muscle Contraction	1/11	40/10654	0.0405511	0.153717	ACTG2
R-HSA-109704	PI3K Cascade	1/11	44/10654	0.0445229	0.153717	FLT3
R-HSA-112399	IRS-mediated signalling	1/11	48/10654	0.0484797	0.153717	FLT3
Supp Table 5 E-ii: GO enrichment analysis for 19 DEGs common for E2P4 vs. E2 post-treated eSC Ctrl and eSC PCOS
ID	Description	GeneRatio	BgRatio	P-value	FDR	geneID
GO:0071385	cellular response to glucocorticoid stimulus	2/16	58/18670	0.00110679	0.157884	PCK2/FLT3
GO:0071384	cellular response to corticosteroid stimulus	2/16	61/18670	0.00122346	0.157884	PCK2/FLT3
GO:0044262	cellular carbohydrate metabolic process	3/16	282/18670	0.00165033	0.157884	PCK2/HKDC1/IDH2
GO:0051384	response to glucocorticoid	2/16	146/18670	0.00678287	0.157884	PCK2/FLT3
GO:0006090	pyruvate metabolic process	2/16	150/18670	0.00714668	0.157884	PCK2/HKDC1
GO:0001678	cellular glucose homeostasis	2/16	152/18670	0.00733187	0.157884	PCK2/HKDC1
GO:0031960	response to corticosteroid	2/16	162/18670	0.00829031	0.157884	PCK2/FLT3
GO:0006560	proline metabolic process	1/16	10/18670	0.00853897	0.157884	PYCR1
GO:0002328	pro-B cell differentiation	1/16	11/18670	0.0093891	0.157884	FLT3
GO:0035457	cellular response to interferon-alpha	1/16	11/18670	0.0093891	0.157884	IFIT2
GO:0030157	pancreatic juice secretion	1/16	12/18670	0.0102385	0.157884	NPR3
GO:0055062	phosphate ion homeostasis	1/16	12/18670	0.0102385	0.157884	SFRP4
GO:0072505	divalent inorganic anion homeostasis	1/16	12/18670	0.0102385	0.157884	SFRP4
GO:0072506	trivalent inorganic anion homeostasis	1/16	12/18670	0.0102385	0.157884	SFRP4
GO:0048015	phosphatidylinositol-mediated signaling	2/16	181/18670	0.0102582	0.157884	NPR3/FLT3
GO:0048017	inositol lipid-mediated signaling	2/16	184/18670	0.0105862	0.157884	NPR3/FLT3
GO:0035810	positive regulation of urine volume	1/16	14/18670	0.0119354	0.157884	NPR3
GO:0072350	tricarboxylic acid metabolic process	1/16	14/18670	0.0119354	0.157884	IDH2
GO:0060253	negative regulation of glial cell proliferation	1/16	15/18670	0.0127828	0.157884	IDH2
GO:0070365	hepatocyte differentiation	1/16	15/18670	0.0127828	0.157884	PCK2
GO:0006103	2-oxoglutarate metabolic process	1/16	16/18670	0.0136295	0.157884	IDH2
GO:0070886	positive regulation of calcineurin-NFAT signaling cascade	1/16	16/18670	0.0136295	0.157884	LMCD1
GO:0106058	positive regulation of calcineurin-mediated signaling	1/16	16/18670	0.0136295	0.157884	LMCD1
GO:0032869	cellular response to insulin stimulus	2/16	216/18670	0.0143697	0.157884	ATP6V0A1/PCK2
GO:1903975	regulation of glial cell migration	1/16	17/18670	0.0144755	0.157884	IDH2
GO:0007194	negative regulation of adenylate cyclase activity	1/16	18/18670	0.0153209	0.157884	NPR3
GO:0009084	glutamine family amino acid biosynthetic process	1/16	18/18670	0.0153209	0.157884	PYCR1
GO:0046459	short-chain fatty acid metabolic process	1/16	18/18670	0.0153209	0.157884	PCK2
GO:0002320	lymphoid progenitor cell differentiation	1/16	20/18670	0.0170096	0.157884	FLT3
GO:0006071	glycerol metabolic process	1/16	20/18670	0.0170096	0.157884	PCK2
GO:0031280	negative regulation of cyclase activity	1/16	20/18670	0.0170096	0.157884	NPR3
GO:0042593	glucose homeostasis	2/16	241/18670	0.0176759	0.157884	PCK2/HKDC1
GO:0033500	carbohydrate homeostasis	2/16	242/18670	0.0178144	0.157884	PCK2/HKDC1
GO:0007035	vacuolar acidification	1/16	21/18670	0.0178529	0.157884	ATP6V0A1
GO:0035455	response to interferon-alpha	1/16	21/18670	0.0178529	0.157884	IFIT2
GO:0019318	hexose metabolic process	2/16	244/18670	0.0180927	0.157884	PCK2/HKDC1
GO:0071383	cellular response to steroid hormone stimulus	2/16	248/18670	0.0186548	0.157884	PCK2/FLT3
GO:0035809	regulation of urine volume	1/16	22/18670	0.0186955	0.157884	NPR3
GO:0051000	positive regulation of nitric-oxide synthase activity	1/16	22/18670	0.0186955	0.157884	NPR3
GO:0019400	alditol metabolic process	1/16	23/18670	0.0195375	0.157884	PCK2
GO:0051350	negative regulation of lyase activity	1/16	23/18670	0.0195375	0.157884	NPR3
GO:1901032	negative regulation of response to reactive oxygen species	1/16	23/18670	0.0195375	0.157884	PYCR1
GO:1903206	negative regulation of hydrogen peroxide-induced cell death	1/16	23/18670	0.0195375	0.157884	PYCR1
GO:2000050	regulation of non-canonical Wnt signaling pathway	1/16	23/18670	0.0195375	0.157884	SFRP4
GO:0002092	positive regulation of receptor internalization	1/16	24/18670	0.0203788	0.157884	SFRP4
GO:0045606	positive regulation of epidermal cell differentiation	1/16	24/18670	0.0203788	0.157884	SFRP4
GO:0046835	carbohydrate phosphorylation	1/16	24/18670	0.0203788	0.157884	HKDC1
GO:0051156	glucose 6-phosphate metabolic process	1/16	25/18670	0.0212194	0.157884	HKDC1
GO:0006817	phosphate ion transport	1/16	26/18670	0.0220593	0.157884	SFRP4
GO:0055083	monovalent inorganic anion homeostasis	1/16	26/18670	0.0220593	0.157884	SFRP4
GO:0032868	response to insulin	2/16	272/18670	0.022182	0.157884	ATP6V0A1/PCK2
GO:2001039	negative regulation of cellular response to drug	1/16	27/18670	0.0228985	0.157884	PYCR1
GO:0033688	regulation of osteoblast proliferation	1/16	28/18670	0.0237371	0.157884	NPR3
GO:0045761	regulation of adenylate cyclase activity	1/16	28/18670	0.0237371	0.157884	NPR3
GO:0090383	phagosome acidification	1/16	28/18670	0.0237371	0.157884	ATP6V0A1
GO:1903792	negative regulation of anion transport	1/16	28/18670	0.0237371	0.157884	SFRP4
GO:0005996	monosaccharide metabolic process	2/16	287/18670	0.0245174	0.157884	PCK2/HKDC1
GO:0071549	cellular response to dexamethasone stimulus	1/16	30/18670	0.0254123	0.157884	PCK2
GO:1903205	regulation of hydrogen peroxide-induced cell death	1/16	30/18670	0.0254123	0.157884	PYCR1
GO:0032770	positive regulation of monooxygenase activity	1/16	31/18670	0.0262488	0.157884	NPR3
GO:0033687	osteoblast proliferation	1/16	31/18670	0.0262488	0.157884	NPR3
GO:0070306	lens fiber cell differentiation	1/16	31/18670	0.0262488	0.157884	MAF
GO:0070661	leukocyte proliferation	2/16	298/18670	0.0262922	0.157884	NPR3/FLT3
GO:0006739	NADP metabolic process	1/16	32/18670	0.0270847	0.157884	IDH2
GO:0019359	nicotinamide nucleotide biosynthetic process	1/16	32/18670	0.0270847	0.157884	IDH2
GO:0019363	pyridine nucleotide biosynthetic process	1/16	32/18670	0.0270847	0.157884	IDH2
GO:0043552	positive regulation of phosphatidylinositol 3-kinase activity	1/16	32/18670	0.0270847	0.157884	FLT3
GO:0019362	pyridine nucleotide metabolic process	1/16	33/18670	0.0279199	0.157884	IDH2
GO:0046496	nicotinamide nucleotide metabolic process	1/16	33/18670	0.0279199	0.157884	IDH2
GO:0006099	tricarboxylic acid cycle	1/16	34/18670	0.0287544	0.157884	IDH2
GO:0036474	cell death in response to hydrogen peroxide	1/16	34/18670	0.0287544	0.157884	PYCR1
GO:0070884	regulation of calcineurin-NFAT signaling cascade	1/16	34/18670	0.0287544	0.157884	LMCD1
GO:0106056	regulation of calcineurin-mediated signaling	1/16	34/18670	0.0287544	0.157884	LMCD1
GO:0060251	regulation of glial cell proliferation	1/16	35/18670	0.0295883	0.157884	IDH2
GO:0072525	pyridine-containing compound biosynthetic process	1/16	35/18670	0.0295883	0.157884	IDH2
GO:2001024	negative regulation of response to drug	1/16	35/18670	0.0295883	0.157884	PYCR1
GO:0071375	cellular response to peptide hormone stimulus	2/16	321/18670	0.0301684	0.157884	ATP6V0A1/PCK2
GO:0033572	transferrin transport	1/16	36/18670	0.0304215	0.157884	ATP6V0A1
GO:0090218	positive regulation of lipid kinase activity	1/16	36/18670	0.0304215	0.157884	FLT3
GO:0032941	secretion by tissue	1/16	37/18670	0.031254	0.158047	NPR3
GO:1901998	toxin transport	1/16	37/18670	0.031254	0.158047	ATP6V0A1
GO:1904037	positive regulation of epithelial cell apoptotic process	1/16	38/18670	0.0320859	0.158047	SFRP4
GO:0045684	positive regulation of epidermis development	1/16	39/18670	0.0329171	0.158047	SFRP4
GO:0072524	pyridine-containing compound metabolic process	1/16	39/18670	0.0329171	0.158047	IDH2
GO:0071548	response to dexamethasone	1/16	40/18670	0.0337476	0.158047	PCK2
GO:0019432	triglyceride biosynthetic process	1/16	41/18670	0.0345774	0.158047	PCK2
GO:0097028	dendritic cell differentiation	1/16	42/18670	0.0354066	0.158047	FLT3
GO:1901031	regulation of response to reactive oxygen species	1/16	42/18670	0.0354066	0.158047	PYCR1
GO:0031279	regulation of cyclase activity	1/16	43/18670	0.0362351	0.158047	NPR3
GO:0033173	calcineurin-NFAT signaling cascade	1/16	43/18670	0.0362351	0.158047	LMCD1
GO:0046460	neutral lipid biosynthetic process	1/16	43/18670	0.0362351	0.158047	PCK2
GO:0046463	acylglycerol biosynthetic process	1/16	43/18670	0.0362351	0.158047	PCK2
GO:0050850	positive regulation of calcium-mediated signaling	1/16	43/18670	0.0362351	0.158047	LMCD1
GO:2001038	regulation of cellular response to drug	1/16	43/18670	0.0362351	0.158047	PYCR1
GO:0038084	vascular endothelial growth factor signaling pathway	1/16	44/18670	0.037063	0.158235	FLT3
GO:0090382	phagosome maturation	1/16	44/18670	0.037063	0.158235	ATP6V0A1
GO:0014014	negative regulation of gliogenesis	1/16	45/18670	0.0378901	0.158235	IDH2
GO:0051339	regulation of lyase activity	1/16	46/18670	0.0387166	0.158235	NPR3
GO:0097720	calcineurin-mediated signaling	1/16	46/18670	0.0387166	0.158235	LMCD1
GO:0006066	alcohol metabolic process	2/16	370/18670	0.0391358	0.158235	PCK2/IDH2
GO:0030574	collagen catabolic process	1/16	47/18670	0.0395425	0.158235	ADAMTS2
GO:0120163	negative regulation of cold-induced thermogenesis	1/16	47/18670	0.0395425	0.158235	NPR3
GO:1903727	positive regulation of phospholipid metabolic process	1/16	48/18670	0.0403677	0.158235	FLT3
GO:0008347	glial cell migration	1/16	49/18670	0.0411922	0.158235	IDH2
GO:0048545	response to steroid hormone	2/16	383/18670	0.0416689	0.158235	PCK2/FLT3
GO:0014009	glial cell proliferation	1/16	50/18670	0.042016	0.158235	IDH2
GO:1901653	cellular response to peptide	2/16	385/18670	0.0420641	0.158235	ATP6V0A1/PCK2
GO:0006733	oxidoreduction coenzyme metabolic process	1/16	51/18670	0.0428392	0.158235	IDH2
GO:0048260	positive regulation of receptor-mediated endocytosis	1/16	51/18670	0.0428392	0.158235	SFRP4
GO:0050999	regulation of nitric-oxide synthase activity	1/16	51/18670	0.0428392	0.158235	NPR3
GO:0051452	intracellular pH reduction	1/16	51/18670	0.0428392	0.158235	ATP6V0A1
GO:0032330	regulation of chondrocyte differentiation	1/16	52/18670	0.0436617	0.158419	MAF
GO:0072132	mesenchyme morphogenesis	1/16	52/18670	0.0436617	0.158419	ACTG2
GO:0045851	pH reduction	1/16	53/18670	0.0444836	0.158919	ATP6V0A1
GO:0030199	collagen fibril organization	1/16	54/18670	0.0453048	0.158919	ADAMTS2
GO:0051353	positive regulation of oxidoreductase activity	1/16	54/18670	0.0453048	0.158919	NPR3
GO:0002090	regulation of receptor internalization	1/16	55/18670	0.0461253	0.158919	SFRP4
GO:0043551	regulation of phosphatidylinositol 3-kinase activity	1/16	55/18670	0.0461253	0.158919	FLT3
GO:0048016	inositol phosphate-mediated signaling	1/16	55/18670	0.0461253	0.158919	LMCD1
GO:1903202	negative regulation of oxidative stress-induced cell death	1/16	56/18670	0.0469452	0.160396	PYCR1
GO:1900408	negative regulation of cellular response to oxidative stress	1/16	57/18670	0.0477644	0.16052	PYCR1
GO:2000272	negative regulation of signaling receptor activity	1/16	57/18670	0.0477644	0.16052	CNRIP1
GO:0017001	antibiotic catabolic process	1/16	58/18670	0.048583	0.160637	PCK2
GO:0055081	anion homeostasis	1/16	58/18670	0.048583	0.160637	SFRP4
GO:1902883	negative regulation of response to oxidative stress	1/16	59/18670	0.0494009	0.162035	PYCR1

## Sheet: 18DEGs_EPDHTvsE2DHT_common
Supp Table 5 F-i: Reactome pathway enrichment analysis for 18 DEGs common for E2P4DHT vs. E2DHT post-treated eSC Ctrl and eSC PCOS
ID	Description	Gene Ratio	Bg Ratio	P-value	FDR	Gene ID
R-HSA-419408	Lysosphingolipid and LPA receptors	2/12	14/10654	0.000105043	0.0106094	PLPPR4/LPAR1
R-HSA-606279	Deposition of new CENPA-containing nucleosomes at the centromere	2/12	74/10654	0.00300292	0.101098	HJURP/CENPN
R-HSA-774815	Nucleosome assembly	2/12	74/10654	0.00300292	0.101098	HJURP/CENPN
R-HSA-73886	Chromosome Maintenance	2/12	110/10654	0.0065167	0.164547	HJURP/CENPN
R-HSA-8963693	Aspartate and asparagine metabolism	1/12	12/10654	0.0134395	0.216078	ASNS
R-HSA-9022699	MECP2 regulates neuronal receptors and channels	1/12	17/10654	0.0189903	0.216078	GRIN2B
R-HSA-5625900	RHO GTPases activate CIT	1/12	20/10654	0.022307	0.216078	PRC1
R-HSA-8849932	Synaptic adhesion-like molecules	1/12	21/10654	0.0234103	0.216078	GRIN2B
R-HSA-442982	Ras activation upon Ca2+ influx through NMDA receptor	1/12	22/10654	0.0245124	0.216078	GRIN2B
R-HSA-438066	Unblocking of NMDA receptors. glutamate binding and activation	1/12	23/10654	0.0256134	0.216078	GRIN2B
R-HSA-9617324	Negative regulation of NMDA receptor-mediated neuronal transmission	1/12	23/10654	0.0256134	0.216078	GRIN2B
R-HSA-9006115	Signaling by NTRK2 (TRKB)	1/12	25/10654	0.027812	0.216078	GRIN2B
R-HSA-9620244	Long-term potentiation	1/12	25/10654	0.027812	0.216078	GRIN2B
R-HSA-380994	ATF4 activates genes in response to endoplasmic reticulum stress	1/12	27/10654	0.0300061	0.216472	ASNS
R-HSA-442742	CREB1 phosphorylation through NMDA receptor-mediated activation of RAS signaling	1/12	30/10654	0.0332886	0.216834	GRIN2B
R-HSA-381042	PERK regulates gene expression	1/12	32/10654	0.0354713	0.216834	ASNS
R-HSA-418990	Adherens junctions interactions	1/12	33/10654	0.036561	0.216834	ANG
R-HSA-8953750	Transcriptional Regulation by E2F6	1/12	35/10654	0.0387369	0.216834	EZH2
R-HSA-9609736	Assembly and cell surface presentation of NMDA receptors	1/12	41/10654	0.0452377	0.216834	GRIN2B
R-HSA-3928662	EPHB-mediated forward signaling	1/12	42/10654	0.0463172	0.216834	GRIN2B
Supp Table 5 F-ii: GO enrichment analysis for 18 DEGs common for E2P4DHT vs. E2DHT post-treated eSC Ctrl and eSC PCOS
ID	Description	GeneRatio	BgRatio	P-value	FDR	geneID
GO:0040015	negative regulation of multicellular organism growth	2/17	11/18670	4.27142e-05	0.0219551	STC2/GDF15
GO:0007202	activation of phospholipase C activity	2/17	31/18670	0.000357282	0.0529432	LPAR1/ANG
GO:0031345	negative regulation of cell projection organization	3/17	188/18670	0.00061579	0.0529432	SPOCK1/LPAR1/GRIN2B
GO:0010863	positive regulation of phospholipase C activity	2/17	43/18670	0.000689375	0.0529432	LPAR1/ANG
GO:0034080	CENP-A containing nucleosome assembly	2/17	44/18670	0.000721816	0.0529432	HJURP/CENPN
GO:0061641	CENP-A containing chromatin organization	2/17	44/18670	0.000721816	0.0529432	HJURP/CENPN
GO:1900274	regulation of phospholipase C activity	2/17	45/18670	0.000754985	0.0529432	LPAR1/ANG
GO:0031055	chromatin remodeling at centromere	2/17	48/18670	0.000858845	0.0529432	HJURP/CENPN
GO:0006336	DNA replication-independent nucleosome assembly	2/17	54/18670	0.00108605	0.0529432	HJURP/CENPN
GO:0034724	DNA replication-independent nucleosome organization	2/17	55/18670	0.00112643	0.0529432	HJURP/CENPN
GO:0034508	centromere complex assembly	2/17	56/18670	0.00116753	0.0529432	HJURP/CENPN
GO:0010518	positive regulation of phospholipase activity	2/17	59/18670	0.00129509	0.0529432	LPAR1/ANG
GO:0043486	histone exchange	2/17	60/18670	0.00133903	0.0529432	HJURP/CENPN
GO:0043406	positive regulation of MAP kinase activity	3/17	258/18670	0.00153671	0.0554271	EZH2/GDF15/LPAR1
GO:0040014	regulation of multicellular organism growth	2/17	66/18670	0.00161752	0.0554271	STC2/GDF15
GO:0010517	regulation of phospholipase activity	2/17	70/18670	0.00181724	0.0579136	LPAR1/ANG
GO:0060193	positive regulation of lipase activity	2/17	72/18670	0.00192128	0.0579136	LPAR1/ANG
GO:1900006	positive regulation of dendrite development	2/17	74/18670	0.0020281	0.0579136	EZH2/LPAR1
GO:0043044	ATP-dependent chromatin remodeling	2/17	88/18670	0.0028529	0.0734043	HJURP/CENPN
GO:0007059	chromosome segregation	3/17	321/18670	0.00286308	0.0734043	HJURP/CENPN/PRC1
GO:0032147	activation of protein kinase activity	3/17	333/18670	0.00317586	0.0734043	GDF15/LPAR1/ANG
GO:0071902	positive regulation of protein serine/threonine kinase activity	3/17	334/18670	0.00320284	0.0734043	EZH2/GDF15/LPAR1
GO:0043405	regulation of MAP kinase activity	3/17	337/18670	0.00328463	0.0734043	EZH2/GDF15/LPAR1
GO:0060191	regulation of lipase activity	2/17	98/18670	0.00352339	0.0754593	LPAR1/ANG
GO:0021549	cerebellum development	2/17	102/18670	0.00381027	0.0783392	EZH2/LPAR1
GO:0022037	metencephalon development	2/17	111/18670	0.0044943	0.0885887	EZH2/LPAR1
GO:0048640	negative regulation of developmental growth	2/17	113/18670	0.00465349	0.0885887	STC2/GDF15
GO:0051153	regulation of striated muscle cell differentiation	2/17	117/18670	0.00497964	0.0902123	EZH2/GDF15
GO:0070482	response to oxygen levels	3/17	394/18670	0.0050898	0.0902123	STC2/LPAR1/ANG
GO:0030968	endoplasmic reticulum unfolded protein response	2/17	121/18670	0.0053161	0.0910826	ASNS/STC2
GO:0001889	liver development	2/17	135/18670	0.00657384	0.102396	ASNS/EZH2
GO:0061008	hepaticobiliary system development	2/17	138/18670	0.00685937	0.102396	ASNS/EZH2
GO:0034620	cellular response to unfolded protein	2/17	140/18670	0.00705284	0.102396	ASNS/STC2
GO:0006334	nucleosome assembly	2/17	145/18670	0.00754732	0.102396	HJURP/CENPN
GO:0035264	multicellular organism growth	2/17	146/18670	0.00764806	0.102396	STC2/GDF15
GO:0006874	cellular calcium ion homeostasis	3/17	458/18670	0.0077199	0.102396	STC2/LPAR1/GRIN2B
GO:0050773	regulation of dendrite development	2/17	149/18670	0.00795396	0.102396	EZH2/LPAR1
GO:0000187	activation of MAPK activity	2/17	152/18670	0.00826534	0.102396	GDF15/LPAR1
GO:0001890	placenta development	2/17	152/18670	0.00826534	0.102396	STC2/ANG
GO:0030902	hindbrain development	2/17	152/18670	0.00826534	0.102396	EZH2/LPAR1
GO:0055074	calcium ion homeostasis	3/17	471/18670	0.00833634	0.102396	STC2/LPAR1/GRIN2B
GO:0010977	negative regulation of neuron projection development	2/17	155/18670	0.00858217	0.102396	SPOCK1/LPAR1
GO:0051231	spindle elongation	1/17	10/18670	0.00907048	0.102396	PRC1
GO:0070314	G1 to G0 transition	1/17	10/18670	0.00907048	0.102396	EZH2
GO:0071670	smooth muscle cell chemotaxis	1/17	10/18670	0.00907048	0.102396	LPAR1
GO:0035967	cellular response to topologically incorrect protein	2/17	161/18670	0.0092321	0.102396	ASNS/STC2
GO:0072503	cellular divalent inorganic cation homeostasis	3/17	493/18670	0.00944481	0.102396	STC2/LPAR1/GRIN2B
GO:0010975	regulation of neuron projection development	3/17	499/18670	0.00976153	0.102396	EZH2/SPOCK1/LPAR1
GO:0031667	response to nutrient levels	3/17	499/18670	0.00976153	0.102396	ASNS/STC2/GDF15
GO:0032060	bleb assembly	1/17	11/18670	0.00997325	0.102525	LPAR1
GO:0032429	regulation of phospholipase A2 activity	1/17	12/18670	0.0108753	0.104232	ANG
GO:0034244	negative regulation of transcription elongation from RNA polymerase II promoter	1/17	12/18670	0.0108753	0.104232	EZH2
GO:1902950	regulation of dendritic spine maintenance	1/17	12/18670	0.0108753	0.104232	GRIN2B
GO:0006986	response to unfolded protein	2/17	176/18670	0.0109504	0.104232	ASNS/STC2
GO:0051147	regulation of muscle cell differentiation	2/17	181/18670	0.0115524	0.107494	EZH2/GDF15
GO:0021554	optic nerve development	1/17	13/18670	0.0117765	0.107494	LPAR1
GO:0034728	nucleosome organization	2/17	184/18670	0.0119206	0.107494	HJURP/CENPN
GO:0032785	negative regulation of DNA-templated transcription. elongation	1/17	14/18670	0.0126769	0.11044	EZH2
GO:0045605	negative regulation of epidermal cell differentiation	1/17	14/18670	0.0126769	0.11044	EZH2
GO:2001256	regulation of store-operated calcium entry	1/17	15/18670	0.0135766	0.112734	STC2
GO:0035966	response to topologically incorrect protein	2/17	199/18670	0.013838	0.112734	ASNS/STC2
GO:0031497	chromatin assembly	2/17	202/18670	0.0142367	0.112734	HJURP/CENPN
GO:0022038	corpus callosum development	1/17	16/18670	0.0144755	0.112734	LPAR1
GO:0032354	response to follicle-stimulating hormone	1/17	16/18670	0.0144755	0.112734	ASNS
GO:0048385	regulation of retinoic acid receptor signaling pathway	1/17	16/18670	0.0144755	0.112734	EZH2
GO:0051382	kinetochore assembly	1/17	16/18670	0.0144755	0.112734	CENPN
GO:0097329	response to antimetabolite	1/17	17/18670	0.0153737	0.117941	ASNS
GO:0045683	negative regulation of epidermis development	1/17	18/18670	0.016271	0.120305	EZH2
GO:0006338	chromatin remodeling	2/17	220/18670	0.0167327	0.120305	HJURP/CENPN
GO:1901741	positive regulation of myoblast fusion	1/17	19/18670	0.0171676	0.120305	GDF15
GO:0045665	negative regulation of neuron differentiation	2/17	225/18670	0.0174571	0.120305	SPOCK1/LPAR1
GO:0006333	chromatin assembly or disassembly	2/17	228/18670	0.0178982	0.120305	HJURP/CENPN
GO:0097062	dendritic spine maintenance	1/17	20/18670	0.0180635	0.120305	GRIN2B
GO:0016358	dendrite development	2/17	233/18670	0.0186439	0.120305	EZH2/LPAR1
GO:0071453	cellular response to oxygen levels	2/17	234/18670	0.0187946	0.120305	STC2/LPAR1
GO:0002115	store-operated calcium entry	1/17	21/18670	0.0189585	0.120305	STC2
GO:0036499	PERK-mediated unfolded protein response	1/17	21/18670	0.0189585	0.120305	ASNS
GO:0051383	kinetochore organization	1/17	21/18670	0.0189585	0.120305	CENPN
GO:0070734	histone H3-K27 methylation	1/17	21/18670	0.0189585	0.120305	EZH2
GO:1900016	negative regulation of cytokine production involved in inflammatory response	1/17	21/18670	0.0189585	0.120305	C5orf30
GO:1901739	regulation of myoblast fusion	1/17	21/18670	0.0189585	0.120305	GDF15
GO:0046339	diacylglycerol metabolic process	1/17	22/18670	0.0198528	0.123202	ANG
GO:0006541	glutamine metabolic process	1/17	23/18670	0.0207464	0.123202	ASNS
GO:0009067	aspartate family amino acid biosynthetic process	1/17	23/18670	0.0207464	0.123202	ASNS
GO:0006323	DNA packaging	2/17	247/18670	0.0208012	0.123202	HJURP/CENPN
GO:0065004	protein-DNA complex assembly	2/17	248/18670	0.0209592	0.123202	HJURP/CENPN
GO:0021537	telencephalon development	2/17	249/18670	0.0211177	0.123202	EZH2/LPAR1
GO:0045926	negative regulation of growth	2/17	249/18670	0.0211177	0.123202	STC2/GDF15
GO:0046697	decidualization	1/17	24/18670	0.0216391	0.123202	STC2
GO:0060396	growth hormone receptor signaling pathway	1/17	24/18670	0.0216391	0.123202	GDF15
GO:0035235	ionotropic glutamate receptor signaling pathway	1/17	25/18670	0.0225311	0.123202	GRIN2B
GO:0043951	negative regulation of cAMP-mediated signaling	1/17	25/18670	0.0225311	0.123202	LPAR1
GO:0071378	cellular response to growth hormone stimulus	1/17	25/18670	0.0225311	0.123202	GDF15
GO:1905809	negative regulation of synapse organization	1/17	25/18670	0.0225311	0.123202	GRIN2B
GO:0001556	oocyte maturation	1/17	26/18670	0.0234223	0.126439	ANG
GO:0002021	response to dietary excess	1/17	27/18670	0.0243128	0.126439	GDF15
GO:0046885	regulation of hormone biosynthetic process	1/17	27/18670	0.0243128	0.126439	STC2
GO:0060143	positive regulation of syncytium formation by plasma membrane fusion	1/17	27/18670	0.0243128	0.126439	GDF15
GO:0034698	response to gonadotropin	1/17	28/18670	0.0252025	0.126439	ASNS
GO:0071168	protein localization to chromatin	1/17	28/18670	0.0252025	0.126439	EZH2
GO:0035025	positive regulation of Rho protein signal transduction	1/17	29/18670	0.0260914	0.126439	LPAR1
GO:0060142	regulation of syncytium formation by plasma membrane fusion	1/17	29/18670	0.0260914	0.126439	GDF15
GO:0010976	positive regulation of neuron projection development	2/17	281/18670	0.0264527	0.126439	EZH2/LPAR1
GO:0034243	regulation of transcription elongation from RNA polymerase II promoter	1/17	30/18670	0.0269796	0.126439	EZH2
GO:0048384	retinoic acid receptor signaling pathway	1/17	30/18670	0.0269796	0.126439	EZH2
GO:0097421	liver regeneration	1/17	30/18670	0.0269796	0.126439	EZH2
GO:0034976	response to endoplasmic reticulum stress	2/17	285/18670	0.0271547	0.126439	ASNS/STC2
GO:0071824	protein-DNA complex subunit organization	2/17	288/18670	0.0276863	0.126439	HJURP/CENPN
GO:0003299	muscle hypertrophy in response to stress	1/17	31/18670	0.027867	0.126439	EZH2
GO:0010762	regulation of fibroblast migration	1/17	31/18670	0.027867	0.126439	C5orf30
GO:0014887	cardiac muscle adaptation	1/17	31/18670	0.027867	0.126439	EZH2
GO:0014898	cardiac muscle hypertrophy in response to stress	1/17	31/18670	0.027867	0.126439	EZH2
GO:0051482	positive regulation of cytosolic calcium ion concentration involved in phospholipase C-activating G protein-coupled signaling pathway	1/17	31/18670	0.027867	0.126439	LPAR1
GO:0042063	gliogenesis	2/17	290/18670	0.028043	0.126439	EZH2/LPAR1
GO:0051146	striated muscle cell differentiation	2/17	293/18670	0.0285816	0.127747	EZH2/GDF15
GO:0050768	negative regulation of neurogenesis	2/17	295/18670	0.028943	0.128248	SPOCK1/LPAR1
GO:0009303	rRNA transcription	1/17	33/18670	0.0296396	0.129108	ANG
GO:0042755	eating behavior	1/17	33/18670	0.0296396	0.129108	GDF15
GO:0032148	activation of protein kinase B activity	1/17	34/18670	0.0305247	0.131846	ANG
GO:0001893	maternal placenta development	1/17	35/18670	0.0314091	0.134535	STC2
GO:2000310	regulation of NMDA receptor activity	1/17	36/18670	0.0322927	0.135702	GRIN2B
GO:0051961	negative regulation of nervous system development	2/17	316/18670	0.0328495	0.135702	SPOCK1/LPAR1
GO:0033280	response to vitamin D	1/17	37/18670	0.0331755	0.135702	STC2
GO:0046839	phospholipid dephosphorylation	1/17	37/18670	0.0331755	0.135702	PLPPR4
GO:0007204	positive regulation of cytosolic calcium ion concentration	2/17	319/18670	0.0334239	0.135702	LPAR1/GRIN2B
GO:0001825	blastocyst formation	1/17	38/18670	0.0340576	0.135702	TM4SF1
GO:0010831	positive regulation of myotube differentiation	1/17	38/18670	0.0340576	0.135702	GDF15
GO:0032350	regulation of hormone metabolic process	1/17	38/18670	0.0340576	0.135702	STC2
GO:0060416	response to growth hormone	1/17	38/18670	0.0340576	0.135702	GDF15
GO:0010761	fibroblast migration	1/17	39/18670	0.0349389	0.137231	C5orf30
GO:0046677	response to antibiotic	2/17	327/18670	0.0349753	0.137231	EZH2/GRIN2B
GO:0007520	myoblast fusion	1/17	41/18670	0.0366993	0.14075	GDF15
GO:0043403	skeletal muscle tissue regeneration	1/17	41/18670	0.0366993	0.14075	EZH2
GO:0070317	negative regulation of G0 to G1 transition	1/17	41/18670	0.0366993	0.14075	EZH2
GO:0042149	cellular response to glucose starvation	1/17	42/18670	0.0375784	0.14075	ASNS
GO:0051154	negative regulation of striated muscle cell differentiation	1/17	42/18670	0.0375784	0.14075	EZH2
GO:0010721	negative regulation of cell development	2/17	344/18670	0.0383647	0.14075	SPOCK1/LPAR1
GO:0046460	neutral lipid biosynthetic process	1/17	43/18670	0.0384567	0.14075	ANG
GO:0046463	acylglycerol biosynthetic process	1/17	43/18670	0.0384567	0.14075	ANG
GO:0048638	regulation of developmental growth	2/17	347/18670	0.0389757	0.14075	STC2/GDF15
GO:0014003	oligodendrocyte development	1/17	44/18670	0.0393343	0.14075	LPAR1
GO:0060999	positive regulation of dendritic spine development	1/17	44/18670	0.0393343	0.14075	LPAR1
GO:0070316	regulation of G0 to G1 transition	1/17	45/18670	0.0402111	0.14075	EZH2
GO:0051480	regulation of cytosolic calcium ion concentration	2/17	357/18670	0.0410396	0.14075	LPAR1/GRIN2B
GO:0006984	ER-nucleus signaling pathway	1/17	46/18670	0.0410871	0.14075	ASNS
GO:0048599	oocyte development	1/17	46/18670	0.0410871	0.14075	ANG
GO:1900015	regulation of cytokine production involved in inflammatory response	1/17	46/18670	0.0410871	0.14075	C5orf30
GO:0001666	response to hypoxia	2/17	359/18670	0.0414574	0.14075	STC2/ANG
GO:0014911	positive regulation of smooth muscle cell migration	1/17	47/18670	0.0419624	0.14075	LPAR1
GO:0021695	cerebellar cortex development	1/17	47/18670	0.0419624	0.14075	EZH2
GO:0045023	G0 to G1 transition	1/17	47/18670	0.0419624	0.14075	EZH2
GO:0071103	DNA conformation change	2/17	364/18670	0.0425091	0.14075	HJURP/CENPN
GO:0010862	positive regulation of pathway-restricted SMAD protein phosphorylation	1/17	48/18670	0.042837	0.14075	GDF15
GO:0043949	regulation of cAMP-mediated signaling	1/17	48/18670	0.042837	0.14075	LPAR1
GO:0002534	cytokine production involved in inflammatory response	1/17	49/18670	0.0437108	0.14075	C5orf30
GO:0030857	negative regulation of epithelial cell differentiation	1/17	49/18670	0.0437108	0.14075	EZH2
GO:0036293	response to decreased oxygen levels	2/17	370/18670	0.0437845	0.14075	STC2/ANG
GO:0045666	positive regulation of neuron differentiation	2/17	371/18670	0.0439985	0.14075	EZH2/LPAR1
GO:0010718	positive regulation of epithelial to mesenchymal transition	1/17	50/18670	0.0445838	0.14075	EZH2
GO:0032784	regulation of DNA-templated transcription. elongation	1/17	50/18670	0.0445838	0.14075	EZH2
GO:0006342	chromatin silencing	1/17	51/18670	0.0454561	0.14075	EZH2
GO:0007566	embryo implantation	1/17	51/18670	0.0454561	0.14075	STC2
GO:0009066	aspartate family amino acid metabolic process	1/17	51/18670	0.0454561	0.14075	ASNS
GO:0009994	oocyte differentiation	1/17	51/18670	0.0454561	0.14075	ANG
GO:0021545	cranial nerve development	1/17	51/18670	0.0454561	0.14075	LPAR1
GO:0051496	positive regulation of stress fiber assembly	1/17	51/18670	0.0454561	0.14075	LPAR1
GO:0030900	forebrain development	2/17	381/18670	0.0461605	0.142075	EZH2/LPAR1
GO:0031346	positive regulation of cell projection organization	2/17	383/18670	0.0465976	0.142566	EZH2/LPAR1
GO:0042692	muscle cell differentiation	2/17	385/18670	0.0470363	0.143057	EZH2/GDF15
GO:0045787	positive regulation of cell cycle	2/17	389/18670	0.0479184	0.144487	ASNS/EZH2
GO:0051290	protein heterotetramerization	1/17	54/18670	0.0480685	0.144487	GRIN2B
GO:0001541	ovarian follicle development	1/17	55/18670	0.0489378	0.145399	ANG
GO:0043954	cellular component maintenance	1/17	55/18670	0.0489378	0.145399	GRIN2B
GO:0000768	syncytium formation by plasma membrane fusion	1/17	56/18670	0.0498063	0.146288	GDF15
GO:0140253	cell-cell fusion	1/17	56/18670	0.0498063	0.146288	GDF15

## Sheet: 65DEGs_common
Supp Table 5 G-i: Reactome pathway enrichment analysis for 65 DEGs common in decidualization with E2P4 ± DHT post-treatment in all groups
ID	Description	Gene Ratio	Bg Ratio	P-value	FDR	Gene ID
R-HSA-2500257	Resolution of Sister Chromatid Cohesion	9/48	126/10654	3.85883e-09	8.60519e-07	BIRC5/CENPM/CDC20/CCNB1/NUF2/CCNB2/SPC24/MAD2L1/PLK1
R-HSA-68882	Mitotic Anaphase	10/48	201/10654	1.60083e-08	1.24782e-06	BIRC5/CENPM/CDC20/TMPO/NUF2/SPC24/MAD2L1/PTTG1/PLK1/UBE2C
R-HSA-2555396	Mitotic Metaphase and Anaphase	10/48	202/10654	1.67868e-08	1.24782e-06	BIRC5/CENPM/CDC20/TMPO/NUF2/SPC24/MAD2L1/PTTG1/PLK1/UBE2C
R-HSA-69618	Mitotic Spindle Checkpoint	8/48	112/10654	3.08334e-08	1.71896e-06	BIRC5/CENPM/CDC20/NUF2/SPC24/MAD2L1/PLK1/UBE2C
R-HSA-1474244	Extracellular matrix organization	11/48	301/10654	6.78964e-08	3.02818e-06	TNC/MMP11/ASPN/COL1A1/FN1/LOXL4/MMP3/COL1A2/MFAP4/BGN/COL14A1
R-HSA-68886	M Phase	12/48	395/10654	1.187e-07	4.36518e-06	BIRC5/CENPM/CDC20/TMPO/CCNB1/NUF2/CCNB2/SPC24/MAD2L1/PTTG1/PLK1/UBE2C
R-HSA-2467813	Separation of Sister Chromatids	9/48	190/10654	1.38945e-07	4.36518e-06	BIRC5/CENPM/CDC20/NUF2/SPC24/MAD2L1/PTTG1/PLK1/UBE2C
R-HSA-5663220	RHO GTPases Activate Formins	8/48	140/10654	1.76219e-07	4.36518e-06	BIRC5/CENPM/CDC20/DIAPH3/NUF2/SPC24/MAD2L1/PLK1
R-HSA-141424	Amplification of signal from the kinetochores	7/48	96/10654	2.10558e-07	4.36518e-06	BIRC5/CENPM/CDC20/NUF2/SPC24/MAD2L1/PLK1
R-HSA-141444	Amplification of signal from unattached kinetochores via a MAD2 inhibitory signal	7/48	96/10654	2.10558e-07	4.36518e-06	BIRC5/CENPM/CDC20/NUF2/SPC24/MAD2L1/PLK1
R-HSA-68877	Mitotic Prometaphase	9/48	200/10654	2.15323e-07	4.36518e-06	BIRC5/CENPM/CDC20/CCNB1/NUF2/CCNB2/SPC24/MAD2L1/PLK1
R-HSA-69620	Cell Cycle Checkpoints	10/48	293/10654	5.50515e-07	1.02304e-05	BIRC5/CENPM/CDC20/CCNB1/NUF2/CCNB2/SPC24/MAD2L1/PLK1/UBE2C
R-HSA-176814	Activation of APC/C and APC/C:Cdc20 mediated degradation of mitotic proteins	6/48	76/10654	1.04343e-06	1.66203e-05	CDC20/CCNB1/MAD2L1/PTTG1/PLK1/UBE2C
R-HSA-3000178	ECM proteoglycans	6/48	76/10654	1.04343e-06	1.66203e-05	TNC/ASPN/COL1A1/FN1/COL1A2/BGN
R-HSA-174143	APC/C-mediated degradation of cell cycle proteins	6/48	86/10654	2.16919e-06	3.02331e-05	CDC20/CCNB1/MAD2L1/PTTG1/PLK1/UBE2C
R-HSA-453276	Regulation of mitotic cell cycle	6/48	86/10654	2.16919e-06	3.02331e-05	CDC20/CCNB1/MAD2L1/PTTG1/PLK1/UBE2C
R-HSA-3000170	Syndecan interactions	4/48	27/10654	5.89839e-06	7.7373e-05	TNC/COL1A1/FN1/COL1A2
R-HSA-2022090	Assembly of collagen fibrils and other multimeric structures	5/48	61/10654	7.38118e-06	9.14446e-05	COL1A1/LOXL4/MMP3/COL1A2/COL14A1
R-HSA-1442490	Collagen degradation	5/48	64/10654	9.36475e-06	0.000109913	MMP11/COL1A1/MMP3/COL1A2/COL14A1
R-HSA-195258	RHO GTPase Effectors	9/48	327/10654	1.2629e-05	0.000140813	BIRC5/CENPM/CDC20/DIAPH3/NUF2/SPC24/MAD2L1/PLK1/IQGAP3
R-HSA-176409	APC/C:Cdc20 mediated degradation of mitotic proteins	5/48	75/10654	2.04281e-05	0.000216927	CDC20/CCNB1/MAD2L1/PTTG1/UBE2C
R-HSA-176408	Regulation of APC/C activators between G1/S and early anaphase	5/48	80/10654	2.79787e-05	0.000283602	CDC20/CCNB1/MAD2L1/PLK1/UBE2C
R-HSA-162658	Golgi Cisternae Pericentriolar Stack Reorganization	3/48	14/10654	3.01739e-05	0.000292555	CCNB1/CCNB2/PLK1
R-HSA-1474228	Degradation of the extracellular matrix	6/48	140/10654	3.60452e-05	0.00033492	MMP11/COL1A1/FN1/MMP3/COL1A2/COL14A1
R-HSA-156711	Polo-like kinase mediated events	3/48	16/10654	4.61281e-05	0.000411463	CCNB1/CCNB2/PLK1
R-HSA-1474290	Collagen formation	5/48	90/10654	4.94571e-05	0.00042419	COL1A1/LOXL4/MMP3/COL1A2/COL14A1
R-HSA-2243919	Crosslinking of collagen fibrils	3/48	18/10654	6.67907e-05	0.000551642	COL1A1/LOXL4/COL1A2
R-HSA-176412	Phosphorylation of the APC/C	3/48	19/10654	7.90632e-05	0.000629682	CCNB1/PLK1/UBE2C
R-HSA-2980766	Nuclear Envelope Breakdown	4/48	52/10654	8.37758e-05	0.000644207	TMPO/CCNB1/CCNB2/PLK1
R-HSA-141405	Inhibition of the proteolytic activity of APC/C required for the onset of anaphase by mitotic spindle checkpoint components	3/48	20/10654	9.27214e-05	0.000666996	CDC20/MAD2L1/UBE2C
R-HSA-141430	Inactivation of APC/C via direct inhibition of the APC/C complex	3/48	20/10654	9.27214e-05	0.000666996	CDC20/MAD2L1/UBE2C
R-HSA-6785807	Interleukin-4 and Interleukin-13 signaling	5/48	108/10654	0.000118068	0.000822789	BIRC5/FN1/IL13RA2/MMP3/COL1A2
R-HSA-3000171	Non-integrin membrane-ECM interactions	4/48	59/10654	0.000137623	0.000929996	TNC/COL1A1/FN1/COL1A2
R-HSA-174048	APC/C:Cdc20 mediated degradation of Cyclin B	3/48	23/10654	0.000142682	0.000935826	CDC20/CCNB1/UBE2C
R-HSA-194315	Signaling by Rho GTPases	9/48	455/10654	0.000165667	0.00105554	BIRC5/CENPM/CDC20/DIAPH3/NUF2/SPC24/MAD2L1/PLK1/IQGAP3
R-HSA-179409	APC-Cdc20 mediated degradation of Nek2A	3/48	25/10654	0.000184132	0.00110977	CDC20/MAD2L1/UBE2C
R-HSA-69273	Cyclin A/B1/B2 associated events during G2/M transition	3/48	25/10654	0.000184132	0.00110977	CCNB1/CCNB2/PLK1
R-HSA-174178	APC/C:Cdh1 mediated degradation of Cdc20 and other APC/C:Cdh1 targeted proteins in late mitosis/early G1	4/48	72/10654	0.000298035	0.00174899	CDC20/PTTG1/PLK1/UBE2C
R-HSA-8874081	MET activates PTK2 signaling	3/48	30/10654	0.000319933	0.00182936	COL1A1/FN1/COL1A2
R-HSA-216083	Integrin cell surface interactions	4/48	85/10654	0.000561977	0.00313302	TNC/COL1A1/FN1/COL1A2
R-HSA-76009	Platelet Aggregation (Plug Formation)	3/48	39/10654	0.000699972	0.00380717	COL1A1/FN1/COL1A2
R-HSA-8875878	MET promotes cell motility	3/48	41/10654	0.000811329	0.00430777	COL1A1/FN1/COL1A2
R-HSA-8948216	Collagen chain trimerization	3/48	44/10654	0.000998496	0.00517825	COL1A1/COL1A2/COL14A1
R-HSA-2514853	Condensation of Prometaphase Chromosomes	2/48	11/10654	0.00106527	0.00528484	CCNB1/CCNB2
R-HSA-1566948	Elastic fibre formation	3/48	45/10654	0.00106645	0.00528484	FN1/LOXL4/MFAP4
R-HSA-430116	GP1b-IX-V activation signalling	2/48	12/10654	0.00127466	0.00617932	COL1A1/COL1A2
R-HSA-2214320	Anchoring fibril formation	2/48	15/10654	0.00201046	0.00914963	COL1A1/COL1A2
R-HSA-4419969	Depolymerisation of the Nuclear Lamina	2/48	15/10654	0.00201046	0.00914963	TMPO/CCNB1
R-HSA-75892	Platelet Adhesion to exposed collagen	2/48	15/10654	0.00201046	0.00914963	COL1A1/COL1A2
R-HSA-176407	Conversion from APC/C:Cdc20 to APC/C:Cdh1 in late anaphase	2/48	19/10654	0.00323679	0.0141342	CDC20/UBE2C
R-HSA-3000480	Scavenging by Class A Receptors	2/48	19/10654	0.00323679	0.0141342	COL1A1/COL1A2
R-HSA-1650814	Collagen biosynthesis and modifying enzymes	3/48	67/10654	0.00335925	0.0141342	COL1A1/COL1A2/COL14A1
R-HSA-174154	APC/C:Cdc20 mediated degradation of Securin	3/48	67/10654	0.00335925	0.0141342	CDC20/PTTG1/UBE2C
R-HSA-68875	Mitotic Prophase	4/48	142/10654	0.00373623	0.0154292	TMPO/CCNB1/CCNB2/PLK1
R-HSA-174184	Cdc20:Phospho-APC/C mediated degradation of Cyclin A	3/48	72/10654	0.00411692	0.0166922	CDC20/MAD2L1/UBE2C
R-HSA-179419	APC:Cdc20 mediated degradation of cell cycle proteins prior to satisfation of the cell cycle checkpoint	3/48	73/10654	0.00427989	0.0170431	CDC20/MAD2L1/UBE2C
R-HSA-453279	Mitotic G1-G1/S phases	4/48	149/10654	0.00443544	0.0173527	CDKN2C/TOP2A/CCNB1/RRM2
R-HSA-8852276	The role of GTSE1 in G2/M progression after G2 checkpoint	3/48	77/10654	0.00497082	0.019112	CCNB1/CCNB2/PLK1
R-HSA-6806834	Signaling by MET	3/48	79/10654	0.00534009	0.0201837	COL1A1/FN1/COL1A2
R-HSA-2565942	Regulation of PLK1 Activity at G2/M Transition	3/48	88/10654	0.00720404	0.026775	CCNB1/CCNB2/PLK1
R-HSA-1592389	Activation of Matrix Metalloproteinases	2/48	33/10654	0.00960161	0.035101	MMP11/MMP3
R-HSA-114604	GPVI-mediated activation cascade	2/48	35/10654	0.0107584	0.0380812	COL1A1/COL1A2
R-HSA-3301854	Nuclear Pore Complex (NPC) Disassembly	2/48	35/10654	0.0107584	0.0380812	CCNB1/CCNB2
R-HSA-2129379	Molecules associated with elastic fibres	2/48	38/10654	0.0126028	0.0439128	FN1/MFAP4
R-HSA-445355	Smooth Muscle Contraction	2/48	40/10654	0.0139036	0.0477001	ACTA2/LMOD1
R-HSA-2173782	Binding and Uptake of Ligands by Scavenger Receptors	2/48	42/10654	0.0152602	0.0515611	COL1A1/COL1A2
R-HSA-4615885	SUMOylation of DNA replication proteins	2/48	45/10654	0.0173973	0.0579045	BIRC5/TOP2A
R-HSA-202733	Cell surface interactions at the vascular wall	3/48	137/10654	0.0236172	0.0774506	COL1A1/FN1/COL1A2
R-HSA-76002	Platelet activation. signaling and aggregation	4/48	262/10654	0.0298558	0.0964905	COL1A1/FN1/ISLR/COL1A2
R-HSA-2299718	Condensation of Prophase Chromosomes	2/48	74/10654	0.0437201	0.136802	CCNB1/PLK1
R-HSA-2465910	MASTL Facilitates Mitotic Progression	1/48	10/10654	0.0441693	0.136802	CCNB1
R-HSA-428542	Regulation of commissural axon pathfinding by SLIT and ROBO	1/48	10/10654	0.0441693	0.136802	SLIT2
R-HSA-2022923	Dermatan sulfate biosynthesis	1/48	11/10654	0.0484797	0.148095	BGN
Supp Table 5 G-ii: GO enrichment analysis for 65 DEGs common in decidualization with E2P4 ± DHT post-treatment in all groups
ID	Description	GeneRatio	BgRatio	P-value	FDR	geneID
GO:0030198	extracellular matrix organization	13/65	368/18670	3.57391e-10	2.62139e-07	TNC/CCDC80/MMP11/COL1A1/FN1/POSTN/LOXL4/MMP3/COL1A2/TNFRSF11B/MFAP4/BGN/COL14A1
GO:0043062	extracellular structure organization	13/65	369/18670	3.69471e-10	2.62139e-07	TNC/CCDC80/MMP11/COL1A1/FN1/POSTN/LOXL4/MMP3/COL1A2/TNFRSF11B/MFAP4/BGN/COL14A1
GO:1902850	microtubule cytoskeleton organization involved in mitosis	9/65	131/18670	7.16454e-10	3.38883e-07	TACC3/BIRC5/CDC20/CCNB1/NUSAP1/NUF2/MAD2L1/PLK1/SAPCD2
GO:0007059	chromosome segregation	11/65	321/18670	1.28105e-08	4.54452e-06	TACC3/BIRC5/FAM83D/CDC20/TOP2A/CCNB1/NUSAP1/NUF2/MAD2L1/PTTG1/PLK1
GO:0000819	sister chromatid segregation	9/65	189/18670	1.80966e-08	4.69636e-06	TACC3/CDC20/TOP2A/CCNB1/NUSAP1/NUF2/MAD2L1/PTTG1/PLK1
GO:0098813	nuclear chromosome segregation	10/65	262/18670	2.26668e-08	4.69636e-06	TACC3/FAM83D/CDC20/TOP2A/CCNB1/NUSAP1/NUF2/MAD2L1/PTTG1/PLK1
GO:0140014	mitotic nuclear division	10/65	264/18670	2.43585e-08	4.69636e-06	TACC3/BIRC5/CDC20/CCNB1/NUSAP1/NUF2/MAD2L1/PTTG1/PLK1/UBE2C
GO:0051304	chromosome separation	7/65	90/18670	2.6477e-08	4.69636e-06	TACC3/CDC20/TOP2A/CCNB1/MAD2L1/PTTG1/PLK1
GO:0010965	regulation of mitotic sister chromatid separation	6/65	57/18670	4.44095e-08	7.00189e-06	TACC3/CDC20/CCNB1/MAD2L1/PTTG1/PLK1
GO:0000070	mitotic sister chromatid segregation	8/65	151/18670	5.19375e-08	7.36993e-06	TACC3/CDC20/CCNB1/NUSAP1/NUF2/MAD2L1/PTTG1/PLK1
GO:0051306	mitotic sister chromatid separation	6/65	60/18670	6.07716e-08	7.83954e-06	TACC3/CDC20/CCNB1/MAD2L1/PTTG1/PLK1
GO:1905818	regulation of chromosome separation	6/65	62/18670	7.42192e-08	8.77642e-06	TACC3/CDC20/CCNB1/MAD2L1/PTTG1/PLK1
GO:0007088	regulation of mitotic nuclear division	8/65	164/18670	9.85444e-08	1.07565e-05	TACC3/CDC20/CCNB1/NUSAP1/MAD2L1/PTTG1/PLK1/UBE2C
GO:0033047	regulation of mitotic sister chromatid segregation	6/65	68/18670	1.30012e-07	1.31777e-05	TACC3/CDC20/CCNB1/MAD2L1/PTTG1/PLK1
GO:0000280	nuclear division	11/65	407/18670	1.4366e-07	1.35903e-05	TACC3/BIRC5/CDC20/TOP2A/CCNB1/NUSAP1/NUF2/MAD2L1/PTTG1/PLK1/UBE2C
GO:2000816	negative regulation of mitotic sister chromatid separation	5/65	39/18670	2.29783e-07	2.03789e-05	CDC20/CCNB1/MAD2L1/PTTG1/PLK1
GO:1905819	negative regulation of chromosome separation	5/65	40/18670	2.61906e-07	2.18615e-05	CDC20/CCNB1/MAD2L1/PTTG1/PLK1
GO:0051783	regulation of nuclear division	8/65	188/18670	2.81509e-07	2.21923e-05	TACC3/CDC20/CCNB1/NUSAP1/MAD2L1/PTTG1/PLK1/UBE2C
GO:0033048	negative regulation of mitotic sister chromatid segregation	5/65	42/18670	3.36781e-07	2.45145e-05	CDC20/CCNB1/MAD2L1/PTTG1/PLK1
GO:0033045	regulation of sister chromatid segregation	6/65	80/18670	3.45518e-07	2.45145e-05	TACC3/CDC20/CCNB1/MAD2L1/PTTG1/PLK1
GO:0031145	anaphase-promoting complex-dependent catabolic process	6/65	81/18670	3.72149e-07	2.46947e-05	CDC20/CCNB1/MAD2L1/PTTG1/PLK1/UBE2C
GO:0048285	organelle fission	11/65	449/18670	3.82864e-07	2.46947e-05	TACC3/BIRC5/CDC20/TOP2A/CCNB1/NUSAP1/NUF2/MAD2L1/PTTG1/PLK1/UBE2C
GO:0033046	negative regulation of sister chromatid segregation	5/65	44/18670	4.27655e-07	2.63845e-05	CDC20/CCNB1/MAD2L1/PTTG1/PLK1
GO:0051985	negative regulation of chromosome segregation	5/65	45/18670	4.79825e-07	2.83696e-05	CDC20/CCNB1/MAD2L1/PTTG1/PLK1
GO:1904666	regulation of ubiquitin protein ligase activity	4/65	22/18670	9.33575e-07	5.29897e-05	CDC20/MAD2L1/PLK1/UBE2C
GO:0045839	negative regulation of mitotic nuclear division	5/65	52/18670	1.00174e-06	5.46717e-05	CDC20/CCNB1/MAD2L1/PTTG1/PLK1
GO:0007091	metaphase/anaphase transition of mitotic cell cycle	5/65	54/18670	1.21244e-06	6.14446e-05	TACC3/CDC20/CCNB1/MAD2L1/PLK1
GO:0030199	collagen fibril organization	5/65	54/18670	1.21244e-06	6.14446e-05	MMP11/COL1A1/LOXL4/COL1A2/COL14A1
GO:0044784	metaphase/anaphase transition of cell cycle	5/65	56/18670	1.45661e-06	6.89938e-05	TACC3/CDC20/CCNB1/MAD2L1/PLK1
GO:0000079	regulation of cyclin-dependent protein serine/threonine kinase activity	6/65	102/18670	1.45864e-06	6.89938e-05	CDKN3/CDKN2C/CCNB1/CCNB2/CCNF/PLK1
GO:0051983	regulation of chromosome segregation	6/65	103/18670	1.54468e-06	7.07063e-05	TACC3/CDC20/CCNB1/MAD2L1/PTTG1/PLK1
GO:0007052	mitotic spindle organization	6/65	106/18670	1.82799e-06	7.86036e-05	TACC3/BIRC5/CDC20/CCNB1/NUF2/PLK1
GO:1904029	regulation of cyclin-dependent protein kinase activity	6/65	106/18670	1.82799e-06	7.86036e-05	CDKN3/CDKN2C/CCNB1/CCNB2/CCNF/PLK1
GO:0051784	negative regulation of nuclear division	5/65	60/18670	2.06045e-06	8.59935e-05	CDC20/CCNB1/MAD2L1/PTTG1/PLK1
GO:0040001	establishment of mitotic spindle localization	4/65	33/18670	5.07439e-06	0.00020573	NUSAP1/MAD2L1/PLK1/SAPCD2
GO:0007094	mitotic spindle assembly checkpoint	4/65	34/18670	5.73597e-06	0.000208701	CDC20/CCNB1/MAD2L1/PLK1
GO:0031577	spindle checkpoint	4/65	34/18670	5.73597e-06	0.000208701	CDC20/CCNB1/MAD2L1/PLK1
GO:0071173	spindle assembly checkpoint	4/65	34/18670	5.73597e-06	0.000208701	CDC20/CCNB1/MAD2L1/PLK1
GO:0071174	mitotic spindle checkpoint	4/65	34/18670	5.73597e-06	0.000208701	CDC20/CCNB1/MAD2L1/PLK1
GO:0045841	negative regulation of mitotic metaphase/anaphase transition	4/65	36/18670	7.24763e-06	0.00025711	CDC20/CCNB1/MAD2L1/PLK1
GO:1902100	negative regulation of metaphase/anaphase transition of cell cycle	4/65	37/18670	8.10494e-06	0.000279434	CDC20/CCNB1/MAD2L1/PLK1
GO:0010639	negative regulation of organelle organization	9/65	393/18670	8.35585e-06	0.000279434	CDC20/TOP2A/CCNB1/SLIT2/CCNF/LMOD1/MAD2L1/PTTG1/PLK1
GO:0007077	mitotic nuclear envelope disassembly	3/65	12/18670	8.66462e-06	0.000279434	CCNB1/CCNB2/PLK1
GO:1904668	positive regulation of ubiquitin protein ligase activity	3/65	12/18670	8.66462e-06	0.000279434	CDC20/PLK1/UBE2C
GO:0070208	protein heterotrimerization	3/65	13/18670	1.1236e-05	0.000354308	COL1A1/C1QTNF6/COL1A2
GO:2001251	negative regulation of chromosome organization	6/65	146/18670	1.1656e-05	0.000359561	CDC20/TOP2A/CCNB1/MAD2L1/PTTG1/PLK1
GO:0051293	establishment of spindle localization	4/65	43/18670	1.49092e-05	0.000450131	NUSAP1/MAD2L1/PLK1/SAPCD2
GO:0060351	cartilage development involved in endochondral bone morphogenesis	4/65	47/18670	2.13245e-05	0.000619727	COCH/COL1A1/SCARA3/COL14A1
GO:0030397	membrane disassembly	3/65	16/18670	2.18367e-05	0.000619727	CCNB1/CCNB2/PLK1
GO:0051081	nuclear envelope disassembly	3/65	16/18670	2.18367e-05	0.000619727	CCNB1/CCNB2/PLK1
GO:0051653	spindle localization	4/65	48/18670	2.32024e-05	0.000645573	NUSAP1/MAD2L1/PLK1/SAPCD2
GO:0007051	spindle organization	6/65	170/18670	2.76279e-05	0.000753924	TACC3/BIRC5/CDC20/CCNB1/NUF2/PLK1
GO:0030071	regulation of mitotic metaphase/anaphase transition	4/65	51/18670	2.95666e-05	0.000791603	CDC20/CCNB1/MAD2L1/PLK1
GO:0003414	chondrocyte morphogenesis involved in endochondral bone morphogenesis	3/65	18/18670	3.16612e-05	0.000795312	COCH/SCARA3/COL14A1
GO:0003429	growth plate cartilage chondrocyte morphogenesis	3/65	18/18670	3.16612e-05	0.000795312	COCH/SCARA3/COL14A1
GO:0090171	chondrocyte morphogenesis	3/65	18/18670	3.16612e-05	0.000795312	COCH/SCARA3/COL14A1
GO:0051438	regulation of ubiquitin-protein transferase activity	4/65	52/18670	3.1947e-05	0.000795312	CDC20/MAD2L1/PLK1/UBE2C
GO:1902099	regulation of metaphase/anaphase transition of cell cycle	4/65	53/18670	3.44648e-05	0.000839805	CDC20/CCNB1/MAD2L1/PLK1
GO:0010948	negative regulation of cell cycle process	8/65	361/18670	3.49179e-05	0.000839805	CDC20/CDKN2C/CCNB1/CCNF/MAD2L1/PTTG1/PLK1/RRM2
GO:0003422	growth plate cartilage morphogenesis	3/65	19/18670	3.75042e-05	0.000886974	COCH/SCARA3/COL14A1
GO:0032963	collagen metabolic process	5/65	115/18670	4.99796e-05	0.00116264	MMP11/COL1A1/MMP3/COL1A2/MFAP4
GO:0051656	establishment of organelle localization	8/65	401/18670	7.31377e-05	0.00167391	FAM83D/IL13RA2/CCNB1/NUSAP1/NUF2/MAD2L1/PLK1/SAPCD2
GO:0003418	growth plate cartilage chondrocyte differentiation	3/65	24/18670	7.73682e-05	0.0017154	COCH/SCARA3/COL14A1
GO:0003433	chondrocyte development involved in endochondral bone morphogenesis	3/65	24/18670	7.73682e-05	0.0017154	COCH/SCARA3/COL14A1
GO:0009612	response to mechanical stimulus	6/65	210/18670	8.96185e-05	0.00195644	TNC/CXCL12/COL1A1/POSTN/CCNB1/STRA6
GO:0042476	odontogenesis	5/65	132/18670	9.62574e-05	0.00206953	TNC/ASPN/COL1A1/COL1A2/TNFRSF11B
GO:0043161	proteasome-mediated ubiquitin-dependent protein catabolic process	8/65	419/18670	9.92385e-05	0.00210178	CDC20/CCNB1/CCNF/MAD2L1/PTTG1/PLK1/PBK/UBE2C
GO:0000075	cell cycle checkpoint	6/65	216/18670	0.000104624	0.00218326	WDR76/CDC20/TOP2A/CCNB1/MAD2L1/PLK1
GO:0060350	endochondral bone morphogenesis	4/65	73/18670	0.000121596	0.00250065	COCH/COL1A1/SCARA3/COL14A1
GO:0000132	establishment of mitotic spindle orientation	3/65	29/18670	0.00013795	0.00275705	MAD2L1/PLK1/SAPCD2
GO:0060536	cartilage morphogenesis	3/65	29/18670	0.00013795	0.00275705	COCH/SCARA3/COL14A1
GO:0003413	chondrocyte differentiation involved in endochondral bone morphogenesis	3/65	30/18670	0.000152897	0.00301334	COCH/SCARA3/COL14A1
GO:0045930	negative regulation of mitotic cell cycle	7/65	338/18670	0.000169416	0.00329318	CDC20/CDKN2C/TOP2A/CCNB1/MAD2L1/PTTG1/PLK1
GO:0033044	regulation of chromosome organization	7/65	342/18670	0.000182101	0.00347027	TACC3/CDC20/TOP2A/CCNB1/MAD2L1/PTTG1/PLK1
GO:0071295	cellular response to vitamin	3/65	32/18670	0.000185864	0.00347027	TNC/COL1A1/POSTN
GO:1901976	regulation of cell cycle checkpoint	3/65	32/18670	0.000185864	0.00347027	WDR76/CCNB1/MAD2L1
GO:0051443	positive regulation of ubiquitin-protein transferase activity	3/65	33/18670	0.000203943	0.00375837	CDC20/PLK1/UBE2C
GO:0010498	proteasomal protein catabolic process	8/65	477/18670	0.000240945	0.00437261	CDC20/CCNB1/CCNF/MAD2L1/PTTG1/PLK1/PBK/UBE2C
GO:0051294	establishment of spindle orientation	3/65	35/18670	0.000243436	0.00437261	MAD2L1/PLK1/SAPCD2
GO:0003417	growth plate cartilage development	3/65	36/18670	0.000264908	0.00469881	COCH/SCARA3/COL14A1
GO:0045132	meiotic chromosome segregation	4/65	90/18670	0.000273097	0.00472737	TOP2A/NUF2/PTTG1/PLK1
GO:0007093	mitotic cell cycle checkpoint	5/65	165/18670	0.000273181	0.00472737	CDC20/TOP2A/CCNB1/MAD2L1/PLK1
GO:0140013	meiotic nuclear division	5/65	172/18670	0.00033087	0.00565667	CDC20/TOP2A/NUF2/PTTG1/PLK1
GO:0061448	connective tissue development	6/65	273/18670	0.000370977	0.00626686	COCH/ACTA2/COL1A1/MGP/SCARA3/COL14A1
GO:0003416	endochondral bone growth	3/65	44/18670	0.000481715	0.00804181	COCH/SCARA3/COL14A1
GO:1903046	meiotic cell cycle process	5/65	188/18670	0.000497126	0.00820259	CDC20/TOP2A/NUF2/PTTG1/PLK1
GO:0030261	chromosome condensation	3/65	47/18670	0.000585404	0.0093963	TOP2A/CCNB1/NUSAP1
GO:0098868	bone growth	3/65	47/18670	0.000585404	0.0093963	COCH/SCARA3/COL14A1
GO:0044843	cell cycle G1/S phase transition	6/65	298/18670	0.000589338	0.0093963	CDKN3/FAM83D/CDKN2C/CCNB1/RRM2/IQGAP3
GO:0002063	chondrocyte development	3/65	48/18670	0.000622885	0.00980753	COCH/SCARA3/COL14A1
GO:0031099	regeneration	5/65	198/18670	0.000628953	0.00980753	TNC/CXCL12/POSTN/CCNB1/FZD7
GO:0060349	bone morphogenesis	4/65	114/18670	0.000670045	0.0103347	COCH/COL1A1/SCARA3/COL14A1
GO:0006563	L-serine metabolic process	2/65	12/18670	0.000770195	0.0116267	PHGDH/PSAT1
GO:0072697	protein localization to cell cortex	2/65	12/18670	0.000770195	0.0116267	PLK1/SAPCD2
GO:0006998	nuclear envelope organization	3/65	52/18670	0.000788038	0.0117405	CCNB1/CCNB2/PLK1
GO:0051216	cartilage development	5/65	209/18670	0.000802554	0.0117405	COCH/COL1A1/MGP/SCARA3/COL14A1
GO:0071229	cellular response to acid chemical	5/65	209/18670	0.000802554	0.0117405	TNC/COL1A1/CCNB1/FZD7/COL1A2
GO:0070206	protein trimerization	3/65	54/18670	0.000880083	0.0127432	COL1A1/C1QTNF6/COL1A2
GO:0009650	UV protection	2/65	13/18670	0.000908187	0.0129291	MFAP4/SCARA3
GO:0010810	regulation of cell-substrate adhesion	5/65	215/18670	0.000911143	0.0129291	CCDC80/COL1A1/FN1/POSTN/FZD7
GO:0090307	mitotic spindle assembly	3/65	56/18670	0.000978685	0.01375	BIRC5/CDC20/PLK1
GO:0007584	response to nutrient	5/65	219/18670	0.000989386	0.0137641	TNC/COL1A1/POSTN/SST/TNFRSF11B
GO:0051310	metaphase plate congression	3/65	57/18670	0.0010305	0.0140199	FAM83D/CCNB1/NUF2
GO:0051291	protein heterooligomerization	4/65	128/18670	0.00103297	0.0140199	COL1A1/C1QTNF6/COL1A2/RRM2
GO:0090231	regulation of spindle checkpoint	2/65	14/18670	0.00105717	0.0140199	CCNB1/MAD2L1
GO:0090266	regulation of mitotic cell cycle spindle assembly checkpoint	2/65	14/18670	0.00105717	0.0140199	CCNB1/MAD2L1
GO:1903504	regulation of mitotic spindle checkpoint	2/65	14/18670	0.00105717	0.0140199	CCNB1/MAD2L1
GO:0006997	nucleus organization	4/65	130/18670	0.00109417	0.0143762	CCNB1/CCNB2/HMGB2/PLK1
GO:0001101	response to acid chemical	6/65	343/18670	0.00122174	0.015905	TNC/COL1A1/CCNB1/FZD7/SST/COL1A2
GO:0060560	developmental growth involved in morphogenesis	5/65	235/18670	0.00135322	0.0174565	TNC/CXCL12/FN1/POSTN/SLIT2
GO:1901987	regulation of cell cycle phase transition	7/65	480/18670	0.00136612	0.0174641	FAM83D/CDC20/CDKN2C/CCNB1/MAD2L1/PLK1/UBE2C
GO:0048705	skeletal system morphogenesis	5/65	239/18670	0.00145785	0.0184704	COCH/COL1A1/MGP/SCARA3/COL14A1
GO:0003184	pulmonary valve morphogenesis	2/65	17/18670	0.00156935	0.0193644	STRA6/SLIT2
GO:0006266	DNA ligation	2/65	17/18670	0.00156935	0.0193644	TOP2A/HMGB2
GO:0009070	serine family amino acid biosynthetic process	2/65	17/18670	0.00156935	0.0193644	PHGDH/PSAT1
GO:0006323	DNA packaging	5/65	247/18670	0.00168487	0.0206106	CENPM/TOP2A/CCNB1/NUSAP1/HMGB2
GO:1901991	negative regulation of mitotic cell cycle phase transition	5/65	248/18670	0.00171498	0.020655	CDC20/CDKN2C/CCNB1/MAD2L1/PLK1
GO:0010812	negative regulation of cell-substrate adhesion	3/65	68/18670	0.00171761	0.020655	COL1A1/POSTN/FZD7
GO:0051321	meiotic cell cycle	5/65	249/18670	0.00174548	0.0208137	CDC20/TOP2A/NUF2/PTTG1/PLK1
GO:0071300	cellular response to retinoic acid	3/65	69/18670	0.00179125	0.0211815	TNC/COL1A1/FZD7
GO:0031570	DNA integrity checkpoint	4/65	157/18670	0.00218786	0.0254603	WDR76/TOP2A/CCNB1/PLK1
GO:0031670	cellular response to nutrient	3/65	74/18670	0.00218898	0.0254603	TNC/COL1A1/POSTN
GO:0051303	establishment of chromosome localization	3/65	75/18670	0.00227456	0.0262406	FAM83D/CCNB1/NUF2
GO:0050000	chromosome localization	3/65	76/18670	0.00236219	0.0268515	FAM83D/CCNB1/NUF2
GO:1901988	negative regulation of cell cycle phase transition	5/65	267/18670	0.00236536	0.0268515	CDC20/CDKN2C/CCNB1/MAD2L1/PLK1
GO:0003177	pulmonary valve development	2/65	21/18670	0.00240161	0.0270467	STRA6/SLIT2
GO:0031214	biomineral tissue development	4/65	163/18670	0.00250637	0.0275701	ASPN/COL1A1/MGP/COL1A2
GO:0045931	positive regulation of mitotic cell cycle	4/65	163/18670	0.00250637	0.0275701	CCNB1/NUSAP1/MAD2L1/UBE2C
GO:0110148	biomineralization	4/65	163/18670	0.00250637	0.0275701	ASPN/COL1A1/MGP/COL1A2
GO:0042246	tissue regeneration	3/65	78/18670	0.00254367	0.0277651	POSTN/CCNB1/FZD7
GO:0050954	sensory perception of mechanical stimulus	4/65	165/18670	0.00261926	0.0283354	BIRC5/COCH/CXCL12/COL1A1
GO:0033622	integrin activation	2/65	22/18670	0.00263585	0.0283354	CXCL12/FN1
GO:1990138	neuron projection extension	4/65	168/18670	0.00279509	0.0298213	CXCL12/FN1/POSTN/SLIT2
GO:0000082	G1/S transition of mitotic cell cycle	5/65	279/18670	0.00285913	0.0302769	CDKN3/CDKN2C/CCNB1/RRM2/IQGAP3
GO:0034505	tooth mineralization	2/65	24/18670	0.00313525	0.0329549	ASPN/COL1A1
GO:0050772	positive regulation of axonogenesis	3/65	85/18670	0.00324587	0.0338669	CXCL12/FN1/SLIT2
GO:0007162	negative regulation of cell adhesion	5/65	289/18670	0.00332448	0.0344339	TNC/CXCL12/COL1A1/POSTN/FZD7
GO:0090025	regulation of monocyte chemotaxis	2/65	25/18670	0.00340025	0.0349634	CXCL12/SLIT2
GO:0042481	regulation of odontogenesis	2/65	26/18670	0.00367536	0.0375204	ASPN/TNFRSF11B
GO:0008217	regulation of blood pressure	4/65	182/18670	0.00372333	0.0377386	ACTA2/POSTN/REN/COL1A2
GO:0090068	positive regulation of cell cycle process	5/65	298/18670	0.00378799	0.0381217	FAM83D/CCNB1/NUSAP1/MAD2L1/UBE2C
GO:0048608	reproductive structure development	6/65	431/18670	0.00382825	0.0382555	TNC/STRA6/REN/SLIT2/CCNF/HMGB2
GO:0061458	reproductive system development	6/65	434/18670	0.0039598	0.0390276	TNC/STRA6/REN/SLIT2/CCNF/HMGB2
GO:0006929	substrate-dependent cell migration	2/65	27/18670	0.00396051	0.0390276	FN1/SLIT2
GO:0033273	response to vitamin	3/65	93/18670	0.00418117	0.0409178	TNC/COL1A1/POSTN
GO:0006760	folic acid-containing compound metabolic process	2/65	28/18670	0.00425563	0.0413612	MTHFD2/GGH
GO:1901990	regulation of mitotic cell cycle phase transition	6/65	444/18670	0.00442269	0.0426925	CDC20/CDKN2C/CCNB1/MAD2L1/PLK1/UBE2C
GO:0034446	substrate adhesion-dependent cell spreading	3/65	100/18670	0.00512101	0.0490994	FN1/POSTN/FZD7
GO:0007143	female meiotic nuclear division	2/65	31/18670	0.00520008	0.0495229	TOP2A/PLK1
GO:0008608	attachment of spindle microtubules to kinetochore	2/65	32/18670	0.00553436	0.0516835	CCNB1/NUF2
GO:0060325	face morphogenesis	2/65	32/18670	0.00553436	0.0516835	COL1A1/STRA6
GO:0031396	regulation of protein ubiquitination	4/65	204/18670	0.00557264	0.0516835	CDC20/MAD2L1/PLK1/UBE2C
GO:0035265	organ growth	4/65	204/18670	0.00557264	0.0516835	COCH/CCNB1/SCARA3/COL14A1
GO:0050679	positive regulation of epithelial cell proliferation	4/65	206/18670	0.00576626	0.053132	CXCL12/FZD7/HMGB2/IQGAP3
GO:0001655	urogenital system development	5/65	330/18670	0.00581442	0.0532301	TNC/ACTA2/STRA6/REN/SLIT2
GO:0045736	negative regulation of cyclin-dependent protein serine/threonine kinase activity	2/65	33/18670	0.00587826	0.0534696	CDKN2C/PLK1
GO:1901989	positive regulation of cell cycle phase transition	3/65	106/18670	0.00602016	0.0544115	FAM83D/CCNB1/UBE2C
GO:0008154	actin polymerization or depolymerization	4/65	209/18670	0.00606505	0.0544703	CXCL12/DIAPH3/SLIT2/LMOD1
GO:0042558	pteridine-containing compound metabolic process	2/65	34/18670	0.00623171	0.0552674	MTHFD2/GGH
GO:1904030	negative regulation of cyclin-dependent protein kinase activity	2/65	34/18670	0.00623171	0.0552674	CDKN2C/PLK1
GO:0032526	response to retinoic acid	3/65	108/18670	0.00633951	0.0555294	TNC/COL1A1/FZD7
GO:0051225	spindle assembly	3/65	108/18670	0.00633951	0.0555294	BIRC5/CDC20/PLK1
GO:0030262	apoptotic nuclear changes	2/65	35/18670	0.00659463	0.0567138	TOP2A/HMGB2
GO:0045070	positive regulation of viral genome replication	2/65	35/18670	0.00659463	0.0567138	TOP2A/IFIT1
GO:0110111	negative regulation of animal organ morphogenesis	2/65	35/18670	0.00659463	0.0567138	ASPN/TNFRSF11B
GO:0022604	regulation of cell morphogenesis	6/65	484/18670	0.006683	0.0571276	PALMD/COCH/CXCL12/FN1/POSTN/SLIT2
GO:0060348	bone development	4/65	217/18670	0.00691189	0.0587304	COCH/COL1A1/SCARA3/COL14A1
GO:0043200	response to amino acid	3/65	113/18670	0.0071816	0.0593206	COL1A1/SST/COL1A2
GO:0006921	cellular component disassembly involved in execution phase of apoptosis	2/65	37/18670	0.00734865	0.0593206	TOP2A/HMGB2
GO:0048846	axon extension involved in axon guidance	2/65	37/18670	0.00734865	0.0593206	CXCL12/SLIT2
GO:0060236	regulation of mitotic spindle organization	2/65	37/18670	0.00734865	0.0593206	TACC3/PLK1
GO:0060323	head morphogenesis	2/65	37/18670	0.00734865	0.0593206	COL1A1/STRA6
GO:1902284	neuron projection extension involved in neuron projection guidance	2/65	37/18670	0.00734865	0.0593206	CXCL12/SLIT2
GO:1905314	semi-lunar valve development	2/65	37/18670	0.00734865	0.0593206	STRA6/SLIT2
GO:0007127	meiosis I	3/65	114/18670	0.00735759	0.0593206	TOP2A/PTTG1/PLK1
GO:0030282	bone mineralization	3/65	114/18670	0.00735759	0.0593206	ASPN/MGP/COL1A2
GO:0031589	cell-substrate adhesion	5/65	354/18670	0.00776748	0.0622715	CCDC80/COL1A1/FN1/POSTN/FZD7
GO:0031398	positive regulation of protein ubiquitination	3/65	117/18670	0.00790086	0.0629849	CDC20/PLK1/UBE2C
GO:0061982	meiosis I cell cycle process	3/65	119/18670	0.00827586	0.0656059	TOP2A/PTTG1/PLK1
GO:0022412	cellular process involved in reproduction in multicellular organism	5/65	361/18670	0.00841403	0.0663306	TOP2A/CCNB1/SLIT2/HMGB2/PLK1
GO:1903320	regulation of protein modification by small protein conjugation or removal	4/65	231/18670	0.00857598	0.0672338	CDC20/MAD2L1/PLK1/UBE2C
GO:0048675	axon extension	3/65	121/18670	0.00866121	0.0674781	CXCL12/FN1/SLIT2
GO:0071103	DNA conformation change	5/65	364/18670	0.00870225	0.0674781	CENPM/TOP2A/CCNB1/NUSAP1/HMGB2
GO:0048588	developmental cell growth	4/65	234/18670	0.00896381	0.0680472	CXCL12/FN1/POSTN/SLIT2
GO:0009069	serine family amino acid metabolic process	2/65	41/18670	0.00896746	0.0680472	PHGDH/PSAT1
GO:0085029	extracellular matrix assembly	2/65	41/18670	0.00896746	0.0680472	COL1A2/MFAP4
GO:0090224	regulation of spindle organization	2/65	41/18670	0.00896746	0.0680472	TACC3/PLK1
GO:0002062	chondrocyte differentiation	3/65	123/18670	0.00905697	0.0683608	COCH/SCARA3/COL14A1
GO:0032535	regulation of cellular component size	5/65	370/18670	0.00929917	0.0698176	CXCL12/FN1/SLIT2/LMOD1/IQGAP3
GO:0045773	positive regulation of axon extension	2/65	43/18670	0.00983118	0.0734234	CXCL12/FN1
GO:0007080	mitotic metaphase plate congression	2/65	44/18670	0.0102764	0.075949	CCNB1/NUF2
GO:1902667	regulation of axon guidance	2/65	44/18670	0.0102764	0.075949	CXCL12/SLIT2
GO:0071560	cellular response to transforming growth factor beta stimulus	4/65	249/18670	0.0110752	0.0814288	ASPN/COL1A1/POSTN/COL1A2
GO:0071675	regulation of mononuclear cell migration	2/65	46/18670	0.0111932	0.0818719	CXCL12/SLIT2
GO:0045787	positive regulation of cell cycle	5/65	389/18670	0.0113757	0.0827798	FAM83D/CCNB1/NUSAP1/MAD2L1/UBE2C
GO:0030010	establishment of cell polarity	3/65	135/18670	0.011653	0.0833433	MAD2L1/PLK1/SAPCD2
GO:1903322	positive regulation of protein modification by small protein conjugation or removal	3/65	135/18670	0.011653	0.0833433	CDC20/PLK1/UBE2C
GO:0030574	collagen catabolic process	2/65	47/18670	0.0116647	0.0833433	MMP11/MMP3
GO:2000027	regulation of animal organ morphogenesis	4/65	253/18670	0.011688	0.0833433	ASPN/FZD7/TNFRSF11B/SAPCD2
GO:0007292	female gamete generation	3/65	136/18670	0.0118867	0.0843363	TOP2A/CCNB1/PLK1
GO:0071559	response to transforming growth factor beta	4/65	255/18670	0.0120025	0.0847339	ASPN/COL1A1/POSTN/COL1A2
GO:0060324	face development	2/65	48/18670	0.0121447	0.0853137	COL1A1/STRA6
GO:0001503	ossification	5/65	398/18670	0.012462	0.0871111	TNC/ASPN/COL1A1/MGP/COL1A2
GO:0002686	negative regulation of leukocyte migration	2/65	49/18670	0.0126334	0.0878762	CXCL12/SLIT2
GO:0007015	actin filament organization	5/65	400/18670	0.0127127	0.0879964	CXCL12/DPYSL3/DIAPH3/SLIT2/LMOD1
GO:0009411	response to UV	3/65	141/18670	0.0130957	0.0900104	MFAP4/SCARA3/PBK
GO:0010171	body morphogenesis	2/65	50/18670	0.0131305	0.0900104	COL1A1/STRA6
GO:0048146	positive regulation of fibroblast proliferation	2/65	51/18670	0.013636	0.0930266	FN1/CCNB1
GO:0000077	DNA damage checkpoint	3/65	145/18670	0.0141117	0.0951602	WDR76/CCNB1/PLK1
GO:0007605	sensory perception of sound	3/65	145/18670	0.0141117	0.0951602	BIRC5/COCH/COL1A1
GO:0003179	heart valve morphogenesis	2/65	52/18670	0.01415	0.0951602	STRA6/SLIT2
GO:0007548	sex differentiation	4/65	270/18670	0.0145351	0.0972889	STRA6/REN/SLIT2/HMGB2
GO:0022029	telencephalon cell migration	2/65	53/18670	0.0146722	0.0972889	CXCL12/SLIT2
GO:0045840	positive regulation of mitotic nuclear division	2/65	53/18670	0.0146722	0.0972889	NUSAP1/UBE2C
GO:0051494	negative regulation of cytoskeleton organization	3/65	148/18670	0.0149024	0.098356	SLIT2/CCNF/LMOD1
GO:0008360	regulation of cell shape	3/65	150/18670	0.0154433	0.100986	PALMD/COCH/FN1
GO:0071774	response to fibroblast growth factor	3/65	150/18670	0.0154433	0.100986	TNC/COL1A1/POSTN
GO:0001822	kidney development	4/65	278/18670	0.0160145	0.104241	ACTA2/STRA6/REN/SLIT2
GO:0060485	mesenchyme development	4/65	279/18670	0.0162059	0.105005	FAM83D/ACTA2/COL1A1/FN1
GO:0021885	forebrain cell migration	2/65	56/18670	0.0162881	0.105058	CXCL12/SLIT2
GO:0010770	positive regulation of cell morphogenesis involved in differentiation	3/65	154/18670	0.016558	0.10606	CXCL12/FN1/SLIT2
GO:0010976	positive regulation of neuron projection development	4/65	281/18670	0.0165929	0.10606	CXCL12/DPYSL3/FN1/SLIT2
GO:0001933	negative regulation of protein phosphorylation	5/65	429/18670	0.0167408	0.106222	CDKN2C/CCNB1/SLIT2/PLK1/PBK
GO:0045143	homologous chromosome segregation	2/65	57/18670	0.0168429	0.106222	PTTG1/PLK1
GO:0071398	cellular response to fatty acid	2/65	57/18670	0.0168429	0.106222	TNC/CCNB1
GO:0051258	protein polymerization	4/65	283/18670	0.0169857	0.106649	DIAPH3/SLIT2/LMOD1/UBE2C
GO:0030837	negative regulation of actin filament polymerization	2/65	58/18670	0.0174057	0.108805	SLIT2/LMOD1
GO:0018149	peptide cross-linking	2/65	60/18670	0.0185551	0.115481	FN1/BGN
GO:0072001	renal system development	4/65	293/18670	0.0190372	0.117584	ACTA2/STRA6/REN/SLIT2
GO:0003170	heart valve development	2/65	61/18670	0.0191415	0.117584	STRA6/SLIT2
GO:1903902	positive regulation of viral life cycle	2/65	61/18670	0.0191415	0.117584	TOP2A/IFIT1
GO:0007062	sister chromatid cohesion	2/65	63/18670	0.0203376	0.124393	CDC20/PLK1
GO:0010769	regulation of cell morphogenesis involved in differentiation	4/65	301/18670	0.0207849	0.126583	CXCL12/FN1/POSTN/SLIT2
GO:1901607	alpha-amino acid biosynthetic process	2/65	64/18670	0.0209471	0.127026	PHGDH/PSAT1
GO:0002548	monocyte chemotaxis	2/65	65/18670	0.0215642	0.130211	CXCL12/SLIT2
GO:0051785	positive regulation of nuclear division	2/65	66/18670	0.0221889	0.133415	NUSAP1/UBE2C
GO:0042326	negative regulation of phosphorylation	5/65	468/18670	0.0233901	0.13929	CDKN2C/CCNB1/SLIT2/PLK1/PBK
GO:0050918	positive chemotaxis	2/65	68/18670	0.0234605	0.13929	CXCL12/HMGB2
GO:0071230	cellular response to amino acid stimulus	2/65	68/18670	0.0234605	0.13929	COL1A1/COL1A2
GO:0008064	regulation of actin polymerization or depolymerization	3/65	179/18670	0.0245308	0.144437	CXCL12/SLIT2/LMOD1
GO:0008361	regulation of cell size	3/65	179/18670	0.0245308	0.144437	CXCL12/FN1/IQGAP3
GO:0030832	regulation of actin filament length	3/65	180/18670	0.0248859	0.145922	CXCL12/SLIT2/LMOD1
GO:0030041	actin filament polymerization	3/65	182/18670	0.0256045	0.149518	DIAPH3/SLIT2/LMOD1
GO:0050770	regulation of axonogenesis	3/65	183/18670	0.0259679	0.150502	CXCL12/FN1/SLIT2
GO:0000281	mitotic cytokinesis	2/65	72/18670	0.0260913	0.150502	NUSAP1/PLK1
GO:0032272	negative regulation of protein polymerization	2/65	72/18670	0.0260913	0.150502	SLIT2/LMOD1
GO:0048639	positive regulation of developmental growth	3/65	184/18670	0.0263342	0.151288	CXCL12/FN1/CCNB1
GO:0016049	cell growth	5/65	484/18670	0.026552	0.151924	CXCL12/FN1/CDKN2C/POSTN/SLIT2
GO:0072401	signal transduction involved in DNA integrity checkpoint	2/65	73/18670	0.026767	0.151929	CCNB1/PLK1
GO:0072422	signal transduction involved in DNA damage checkpoint	2/65	73/18670	0.026767	0.151929	CCNB1/PLK1
GO:0070507	regulation of microtubule cytoskeleton organization	3/65	186/18670	0.027075	0.153066	TACC3/CCNF/PLK1
GO:0072395	signal transduction involved in cell cycle checkpoint	2/65	74/18670	0.0274497	0.154568	CCNB1/PLK1
GO:0003281	ventricular septum development	2/65	75/18670	0.0281395	0.157826	STRA6/SLIT2
GO:0048678	response to axon injury	2/65	77/18670	0.0295397	0.164289	TNC/DPYSL3
GO:0010975	regulation of neuron projection development	5/65	499/18670	0.029755	0.164289	CXCL12/DPYSL3/FN1/CDC20/SLIT2
GO:0031667	response to nutrient levels	5/65	499/18670	0.029755	0.164289	TNC/COL1A1/POSTN/SST/TNFRSF11B
GO:0050900	leukocyte migration	5/65	499/18670	0.029755	0.164289	CXCL12/COL1A1/FN1/SLIT2/COL1A2
GO:0008652	cellular amino acid biosynthetic process	2/65	81/18670	0.0324219	0.176259	PHGDH/PSAT1
GO:0022617	extracellular matrix disassembly	2/65	81/18670	0.0324219	0.176259	MMP11/MMP3
GO:0034644	cellular response to UV	2/65	82/18670	0.0331592	0.176259	MFAP4/PBK
GO:1902806	regulation of cell cycle G1/S phase transition	3/65	202/18670	0.0334011	0.176259	FAM83D/CDKN2C/CCNB1
GO:0048145	regulation of fibroblast proliferation	2/65	83/18670	0.033903	0.176259	FN1/CCNB1
GO:0035999	tetrahydrofolate interconversion	1/65	10/18670	0.0342829	0.176259	MTHFD2
GO:0038063	collagen-activated tyrosine kinase receptor signaling pathway	1/65	10/18670	0.0342829	0.176259	COL1A1
GO:0042756	drinking behavior	1/65	10/18670	0.0342829	0.176259	REN
GO:0048103	somatic stem cell division	1/65	10/18670	0.0342829	0.176259	FZD7
GO:0060346	bone trabecula formation	1/65	10/18670	0.0342829	0.176259	COL1A1
GO:0070099	regulation of chemokine-mediated signaling pathway	1/65	10/18670	0.0342829	0.176259	SLIT2
GO:0070170	regulation of tooth mineralization	1/65	10/18670	0.0342829	0.176259	ASPN
GO:0070314	G1 to G0 transition	1/65	10/18670	0.0342829	0.176259	PHGDH
GO:0071281	cellular response to iron ion	1/65	10/18670	0.0342829	0.176259	CCNB1
GO:0071670	smooth muscle cell chemotaxis	1/65	10/18670	0.0342829	0.176259	SLIT2
GO:0097048	dendritic cell apoptotic process	1/65	10/18670	0.0342829	0.176259	CXCL12
GO:0098598	learned vocalization behavior or vocal learning	1/65	10/18670	0.0342829	0.176259	STRA6
GO:1903862	positive regulation of oxidative phosphorylation	1/65	10/18670	0.0342829	0.176259	CCNB1
GO:2000668	regulation of dendritic cell apoptotic process	1/65	10/18670	0.0342829	0.176259	CXCL12
GO:0014910	regulation of smooth muscle cell migration	2/65	84/18670	0.0346533	0.176882	POSTN/SLIT2
GO:0048144	fibroblast proliferation	2/65	84/18670	0.0346533	0.176882	FN1/CCNB1
GO:0070542	response to fatty acid	2/65	86/18670	0.0361734	0.183978	TNC/CCNB1
GO:0007163	establishment or maintenance of cell polarity	3/65	210/18670	0.0368288	0.184562	MAD2L1/PLK1/SAPCD2
GO:0002638	negative regulation of immunoglobulin production	1/65	11/18670	0.0376469	0.184562	IL13RA2
GO:0002887	negative regulation of myeloid leukocyte mediated immunity	1/65	11/18670	0.0376469	0.184562	IL13RA2
GO:0031442	positive regulation of mRNA 3'-end processing	1/65	11/18670	0.0376469	0.184562	CCNB1
GO:0031915	positive regulation of synaptic plasticity	1/65	11/18670	0.0376469	0.184562	CDC20
GO:0035404	histone-serine phosphorylation	1/65	11/18670	0.0376469	0.184562	CCNB1
GO:0055015	ventricular cardiac muscle cell development	1/65	11/18670	0.0376469	0.184562	CCNB1
GO:1904995	negative regulation of leukocyte adhesion to vascular endothelial cell	1/65	11/18670	0.0376469	0.184562	CXCL12
GO:0006767	water-soluble vitamin metabolic process	2/65	88/18670	0.0377188	0.184562	MTHFD2/PSAT1
GO:0070098	chemokine-mediated signaling pathway	2/65	88/18670	0.0377188	0.184562	CXCL12/SLIT2
GO:0097194	execution phase of apoptosis	2/65	88/18670	0.0377188	0.184562	TOP2A/HMGB2
GO:0042475	odontogenesis of dentin-containing tooth	2/65	90/18670	0.0392893	0.188087	TNC/TNFRSF11B
GO:0071674	mononuclear cell migration	2/65	90/18670	0.0392893	0.188087	CXCL12/SLIT2
GO:0008406	gonad development	3/65	217/18670	0.0399711	0.188087	REN/SLIT2/HMGB2
GO:0014909	smooth muscle cell migration	2/65	91/18670	0.0400838	0.188087	POSTN/SLIT2
GO:1901992	positive regulation of mitotic cell cycle phase transition	2/65	91/18670	0.0400838	0.188087	CCNB1/UBE2C
GO:0045666	positive regulation of neuron differentiation	4/65	371/18670	0.0402838	0.188087	CXCL12/DPYSL3/FN1/SLIT2
GO:0032886	regulation of microtubule-based process	3/65	218/18670	0.0404308	0.188087	TACC3/CCNF/PLK1
GO:0002002	regulation of angiotensin levels in blood	1/65	12/18670	0.0409993	0.188087	REN
GO:0002003	angiotensin maturation	1/65	12/18670	0.0409993	0.188087	REN
GO:0010826	negative regulation of centrosome duplication	1/65	12/18670	0.0409993	0.188087	CCNF
GO:0021889	olfactory bulb interneuron differentiation	1/65	12/18670	0.0409993	0.188087	SLIT2
GO:0030208	dermatan sulfate biosynthetic process	1/65	12/18670	0.0409993	0.188087	BGN
GO:0033197	response to vitamin E	1/65	12/18670	0.0409993	0.188087	COL1A1
GO:0042659	regulation of cell fate specification	1/65	12/18670	0.0409993	0.188087	FZD7
GO:0051095	regulation of helicase activity	1/65	12/18670	0.0409993	0.188087	IFIT1
GO:0051988	regulation of attachment of spindle microtubules to kinetochore	1/65	12/18670	0.0409993	0.188087	CCNB1
GO:0060900	embryonic camera-type eye formation	1/65	12/18670	0.0409993	0.188087	STRA6
GO:2000341	regulation of chemokine (C-X-C motif) ligand 2 production	1/65	12/18670	0.0409993	0.188087	POSTN
GO:0048762	mesenchymal cell differentiation	3/65	220/18670	0.0413584	0.188087	FAM83D/COL1A1/FN1
GO:0003073	regulation of systemic arterial blood pressure	2/65	93/18670	0.0416911	0.188087	POSTN/REN
GO:0070167	regulation of biomineral tissue development	2/65	94/18670	0.0425038	0.188087	ASPN/MGP
GO:0110149	regulation of biomineralization	2/65	94/18670	0.0425038	0.188087	ASPN/MGP
GO:0050678	regulation of epithelial cell proliferation	4/65	378/18670	0.0426593	0.188087	CXCL12/FZD7/HMGB2/IQGAP3
GO:0045137	development of primary sexual characteristics	3/65	223/18670	0.0427699	0.188087	REN/SLIT2/HMGB2
GO:0045069	regulation of viral genome replication	2/65	95/18670	0.0433224	0.188087	TOP2A/IFIT1
GO:0042176	regulation of protein catabolic process	4/65	381/18670	0.0437013	0.188087	FAM83D/MAD2L1/PLK1/PBK
GO:0030516	regulation of axon extension	2/65	96/18670	0.0441469	0.188087	CXCL12/FN1
GO:0001867	complement activation. lectin pathway	1/65	13/18670	0.0443403	0.188087	SCARA3
GO:0010454	negative regulation of cell fate commitment	1/65	13/18670	0.0443403	0.188087	FZD7
GO:0030205	dermatan sulfate metabolic process	1/65	13/18670	0.0443403	0.188087	BGN
GO:0031223	auditory behavior	1/65	13/18670	0.0443403	0.188087	STRA6
GO:0033004	negative regulation of mast cell activation	1/65	13/18670	0.0443403	0.188087	IL13RA2
GO:0033127	regulation of histone phosphorylation	1/65	13/18670	0.0443403	0.188087	CCNB1
GO:0033605	positive regulation of catecholamine secretion	1/65	13/18670	0.0443403	0.188087	CXCL12
GO:0038065	collagen-activated signaling pathway	1/65	13/18670	0.0443403	0.188087	COL1A1
GO:0043116	negative regulation of vascular permeability	1/65	13/18670	0.0443403	0.188087	SLIT2
GO:0043301	negative regulation of leukocyte degranulation	1/65	13/18670	0.0443403	0.188087	IL13RA2
GO:0045779	negative regulation of bone resorption	1/65	13/18670	0.0443403	0.188087	TNFRSF11B
GO:0050966	detection of mechanical stimulus involved in sensory perception of pain	1/65	13/18670	0.0443403	0.188087	CXCL12
GO:0051315	attachment of mitotic spindle microtubules to kinetochore	1/65	13/18670	0.0443403	0.188087	NUF2
GO:0061029	eyelid development in camera-type eye	1/65	13/18670	0.0443403	0.188087	STRA6
GO:0061430	bone trabecula morphogenesis	1/65	13/18670	0.0443403	0.188087	COL1A1
GO:1900025	negative regulation of substrate adhesion-dependent cell spreading	1/65	13/18670	0.0443403	0.188087	POSTN
GO:0031346	positive regulation of cell projection organization	4/65	383/18670	0.0444039	0.188087	CXCL12/DPYSL3/FN1/SLIT2
GO:0048545	response to steroid hormone	4/65	383/18670	0.0444039	0.188087	COL1A1/SLIT2/SST/HMGB2
GO:0010771	negative regulation of cell morphogenesis involved in differentiation	2/65	97/18670	0.0449773	0.188268	POSTN/SLIT2
GO:0051591	response to cAMP	2/65	97/18670	0.0449773	0.188268	COL1A1/REN
GO:1990868	response to chemokine	2/65	97/18670	0.0449773	0.188268	CXCL12/SLIT2
GO:1990869	cellular response to chemokine	2/65	97/18670	0.0449773	0.188268	CXCL12/SLIT2
GO:0055024	regulation of cardiac muscle tissue development	2/65	100/18670	0.0475031	0.19382	CCNB1/FZD7
GO:0061640	cytoskeleton-dependent cytokinesis	2/65	100/18670	0.0475031	0.19382	NUSAP1/PLK1
GO:0097305	response to alcohol	3/65	233/18670	0.0476484	0.19382	TNC/GGH/SLIT2
GO:0030207	chondroitin sulfate catabolic process	1/65	14/18670	0.0476697	0.19382	BGN
GO:0042487	regulation of odontogenesis of dentin-containing tooth	1/65	14/18670	0.0476697	0.19382	TNFRSF11B
GO:0046606	negative regulation of centrosome cycle	1/65	14/18670	0.0476697	0.19382	CCNF
GO:0050930	induction of positive chemotaxis	1/65	14/18670	0.0476697	0.19382	CXCL12
GO:0072425	signal transduction involved in G2 DNA damage checkpoint	1/65	14/18670	0.0476697	0.19382	PLK1
GO:0072567	chemokine (C-X-C motif) ligand 2 production	1/65	14/18670	0.0476697	0.19382	POSTN
GO:0090128	regulation of synapse maturation	1/65	14/18670	0.0476697	0.19382	CDC20
GO:0007631	feeding behavior	2/65	101/18670	0.0483564	0.195598	STRA6/REN
GO:0070482	response to oxygen levels	4/65	394/18670	0.0483825	0.195598	CXCL12/COL1A1/POSTN/CCNB1
GO:0001823	mesonephros development	2/65	102/18670	0.0492153	0.198224	REN/SLIT2
GO:0007050	cell cycle arrest	3/65	237/18670	0.0496737	0.198224	CDKN3/CDKN2C/CCNB1
GO:0031669	cellular response to nutrient levels	3/65	237/18670	0.0496737	0.198224	TNC/COL1A1/POSTN
