# Supplementary material for: Decidualized endometrial stromal cells present with altered androgen response in PCOS
Source: Sci Rep. 2021 Aug 11;11:16287. doi: 10.1038/s41598-021-95705-0 (PMC8357821; doi:10.1038/s41598-021-95705-0)
Supplement: Supplementary file 7 — Supplementary Table S6. [file 41598_2021_95705_MOESM7_ESM.xlsx]

## Sheet: Sheet1
Supplementary Table 6. Primer used for reverse transcription quantitative polymerase chain reaction (RT-qPCR) for validation of sequencing data and decidualization confirmation study.
Primers	Sequence 5'->3'	Used Experiemnts
COL1A1	GTGCGATGACGTGATCTGTGA	Technical validation of RNA-seq data
	CGGTGGTTTCTTGGTCGGT
IQGAP3	TGACCACTACCTAACTCAGGC
	CAGGGCAGGGTCTTGAAGG
TNC	TCCCAGTGTTCGGTGGATCT
	TTGATGCGATGTGTGAAGACA
DIAPH3	GAAACACGGTTGGCAGAGTCT
	GTGGCCGTAGTCTCTTCACA
HSPB6	TGCTAGACGTGAAGCACTTCT
	ACCACCTTGACAGCAATTTCC
IGFBP-1	CTATGATGGCTCGAAGGCTC	Decidualization confirmation
	TTCTTGTTGCAGTTTGGCAG
PRL	CATCAACAGCTGCCACACTT
	CGTTTGGTTTGCTCCTCAAT
TBP	GCCCGAAACGCCGAATATAA	House keeping genes
	AATCAGTGCCGTGGTTCGTG
GAPDH	CAAGGTCATCCATGACAACTTTG
	GTCCACCACCCTGTTGCTGTAG
